# Supplementary material for: ACO2 deficiency increases vulnerability to Parkinson’s disease via dysregulating mitochondrial function and histone acetylation-mediated transcription of autophagy genes
Source: Commun Biol. 2023 Nov 25;6:1201. doi: 10.1038/s42003-023-05570-y (PMC10676364; doi:10.1038/s42003-023-05570-y)
Supplement: Supplementary file 3 — Supplementary Data 1 [file 42003_2023_5570_MOESM3_ESM.xlsx]

## Sheet: Figure 1
Figure 1a								Figure 1b
HC	PD			HC	PD			HC	PD			HC	PD
3.57453	3.21786		Number of values	117	114			1.20267	0.357538		Number of values	117	114
0.80653	4.67986							0.501128	0.0765128
4.45035	3.11842		Minimum	0.3845	0.5112			0.522051	0.184205		Minimum	0.3819	0.07651
1.57264	4.50175		Maximum	12.25	8.236			0.837538	0.397128		Maximum	1.451	0.9938
3.04133	4.64423		Range	11.87	7.725			0.999385	0.143385		Range	1.07	0.9173
3.49561	2.70728							1.16267	0.586462
1.73625	3.10506		Mean	2.422	3.585			0.849846	0.607179		Mean	0.8384	0.4027
4.27326	4.03717		Std. Deviation	1.781	1.639			0.791385	0.410051		Std. Deviation	0.2358	0.213
4.04998	3.43011		Std. Error of Mean	0.1646	0.1535			0.991179	0.75241		Std. Error of Mean	0.0218	0.01995
3.36856	2.36442							0.618667	0.483282
3.14143	5.61345		Unpaired t test					0.383385	0.185026		Unpaired t test
1.50334	5.20528		P value	5.3224e-07				0.516103	0.628308		P value	5.421e-35
2.49851	3.07389		P value summary	****				1.10113	0.173949		P value summary	****
5.19144	2.26646		Significantly different (P < 0.05)?	Yes				1.19631	0.396308		Significantly different (P < 0.05)?	Yes
3.89791	2.90469		One- or two-tailed P value?	Two-tailed				0.381949	0.303385		One- or two-tailed P value?	Two-tailed
3.47828	2.84532		t, df	t=5.161, df=229				0.786051	0.795077		t, df	t=14.73, df=229
3.5341	1.78407							0.957538	0.484103
3.00155	5.61791							0.840205	0.165949
0.710286	4.12286							1.02462	0.328
4.11927	3.99561							1.03979	0.381949
2.86232	6.60637							0.589128	0.111795
5.71341	6.07872							0.814154	0.294564
1.94414	4.07131							0.720615	0.150564
3.02978	6.58712							0.758769	0.170051
5.80933	3.9689							0.836923	0.286769
3.48791	3.52659							0.608205	0.489846
1.25503	5.16567							0.513846	0.0853333
2.92776	4.96186							0.972923	0.354872
1.82095	0.853674							0.858051	0.213949
4.87861	1.98683							0.547487	0.127795
5.4744	2.21056							0.574769	0.780103
2.72565	3.36147							0.745026	0.481026
6.06149	5.2868							1.03959	0.759179
4.02495	0.847308							0.998154	0.18359
1.08949	0.822547							1.14626	0.481641
1.40132	4.41161							0.991179	0.582974
1.62268	0.609084							0.994462	0.267897
0.4299	0.692455							0.993231	0.247385
2.43501	2.36395							1.24431	0.394667
1.69874	3.42962							1.19631	0.586872
1.5517	4.05451							0.993026	0.389949
1.6944	2.63073							1.04205	0.814564
1.17981	4.11503							0.834667	0.252718
2.45712	3.63398							0.970462	0.348513
1.24659	3.5282							1.19631	0.416821
1.31125	4.71773							1.20451	0.463385
3.36519	2.53065							0.44759	0.176615
3.7659	2.22328							0.585026	0.289231
5.89432	4.93698							0.917333	0.144615
1.75538	4.27397							1.13046	0.29641
2.85376	4.05885							1.04718	0.294154
4.03711	2.30476							1.05867	0.242462
3.01854	2.20494							0.833436	0.553436
4.41817	4.62347							0.425026	0.293744
3.92098	3.33294							0.589744	0.582974
7.32814	2.97848							0.767795	0.332513
3.2103	2.44662							0.610256	0.6
12.2525	2.30273							0.794667	0.551385
5.84491	2.89658							0.815179	0.109128
1.028	3.19232							0.562462	0.293128
1.50321	2.15767							1.232	0.234256
1.42815	4.36603							1.45149	0.189128
1.56655	3.11267							0.616615	0.0765128
1.01054	2.91591							0.657026	0.174564
1.16983	3.33012							0.973128	0.478359
0.941019	5.6928							1.0361	0.173333
1.58969	1.43557							0.790564	0.432
1.24768	1.49129							0.809231	0.562462
0.658677	2.80951							0.842051	0.173128
0.591638	2.99188							0.99241	0.177436
0.384478	2.46412							1.05887	0.492513
0.576861	5.34126							0.790564	0.211487
2.2483	4.48888							0.382564	0.481026
1.14333	2.18151							0.606359	0.628103
1.78453	7.33845							0.624615	0.410051
0.536159	6.48778							0.675692	0.211692
2.03984	5.33965							0.791795	0.144821
1.30404	5.34518							0.560205	0.437949
1.87437	8.23569							0.786051	0.346256
2.83656	7.32442							0.672	0.379897
2.48104	5.68319							0.698256	0.594667
1.47377	6.1236							0.830359	0.129436
1.9492	6.11624							0.997538	0.358154
1.56442	4.77343							0.675897	0.601436
1.65329	6.54527							1.17579	0.52
3.47708	5.11715							0.994667	0.758769
2.06565	1.63457							0.574154	0.691692
0.83678	3.65163							0.585641	0.294564
0.715284	2.08588							0.804923	0.452308
0.652319	3.05716							1.03815	0.176821
0.799757	3.62319							0.601436	0.356103
1.50515	4.66038							0.669333	0.497231
2.56294	4.77534							0.786462	0.587897
1.64923	3.78742							0.971897	0.573949
1.84883	3.11901							1.40903	0.205538
1.37928	2.10361							1.18954	0.587487
1.09263	4.24509							0.909128	0.361231
0.547345	3.4222							0.636513	0.146872
0.830095	0.771824							0.424205	0.962256
0.668616	2.03213							1.22297	0.780513
1.0199	4.93982							1.10113	0.252718
1.05986	0.511161							1.0601	0.485128
1.24078	1.6027							0.789333	0.707897
0.979553	0.553629							0.604718	0.296615
1.31193	3.74511							0.55241	0.553436
1.53213	2.3794							0.587282	0.553641
1.73461	4.13961							0.790564	0.993846
0.798018	1.38962							0.848821	0.750564
0.975058	5.15311							0.811487	0.316923
1.63813	1.71964							1.12985	0.220308
1.16262	1.56958							0.997538	0.652513
7.06201	3.01404							0.789949	0.354051
1.63875	4.77116							0.916513	0.408
2.38069	2.99736							0.558154	0.968
3.02029								0.786667
2.52798								0.790154
2.88452								0.764923
Figure 1c
ACO2 activity (mU/ml)	AAO (year)			ACO2 activity (mU/ml) vs. AAO (year)		Goodness of Fit
0.172718	51		Pearson r			R squared	0.09997
0.189128	56		r	0.3162		Sy.x	8.209
0.357538	58		95% confidence interval	0.1404 to 0.4726
0.0765128	66		R squared	0.09997		Is slope significantly non-zero?
0.184205	59					F	12.44
0.397128	61		P value			DFn, DFd	1, 112
0.143385	67		P (two-tailed)	0.0006		P value	0.0006
0.586461	50		P value summary	***		Deviation from zero?	Significant
0.607179	71		Significant? (alpha = 0.05)	Yes
0.410051	72
0.75241	75		Number of XY Pairs	114
0.483282	45
0.185026	58
0.628308	67
0.173949	44
0.396308	68
0.303385	49
0.795077	63
0.484103	57
0.165949	58
0.328	48
0.381949	52
0.111795	61
0.294564	51
0.150564	58
0.170051	59
0.286769	60
0.489846	64
0.0853333	50
0.354872	48
0.213949	72
0.127795	51
0.780103	61
0.481026	61
0.18359	79
0.75918	64
0.481641	61
0.582974	71
0.267897	64
0.247385	55
0.394667	53
0.586872	80
0.389949	73
0.814564	59
0.0886154	46
0.348513	53
0.621949	59
0.463385	77
0.176615	66
0.289231	48
0.144615	66
0.29641	50
0.242461	40
0.553436	64
0.580923	64
0.582974	64
0.294154	61
0.537641	54
0.6	56
0.961641	53
0.519385	67
0.293128	61
0.0765128	43
0.174564	67
0.478359	71
0.173333	43
0.637128	64
0.562461	68
0.173128	64
0.177436	67
0.574564	65
0.129436	69
0.481026	57
0.628103	70
0.410051	63
0.211692	65
0.144821	46
0.437949	66
0.346256	71
0.379897	58
0.594667	75
0.129436	58
0.358154	58
0.601436	58
0.52	55
0.758769	62
0.691692	65
0.294564	53
0.452308	60
0.176821	55
0.356103	59
0.497231	67
0.587897	60
0.573949	63
0.205538	61
0.587487	67
0.361231	44
0.146872	56
0.962256	75
0.780513	68
0.252718	75
0.485128	70
0.707897	61
0.296615	61
0.553436	61
0.553641	51
0.993846	77
0.750564	61
0.316923	70
0.220308	73
0.652513	61
0.354051	62
0.408	63
0.968	68
Figure 1d
ACO2 activity (mU/ml)	Duration (month)			ACO2 activity (mU/ml) vs. Duration (month)		Goodness of Fit
0.172718	24		Pearson r			R squared	0.09487
0.189128	12		r	-0.308		Sy.x	44.49
0.357538	72		95% confidence interval	-0.4656 to -0.1316
0.0765128	12		R squared	0.09487		Is slope significantly non-zero?
0.184205	96					F	11.74
0.397128	48		P value			DFn, DFd	1, 112
0.143385	72		P (two-tailed)	0.0009		P value	0.0009
0.586461	108		P value summary	***		Deviation from zero?	Significant
0.607179	24		Significant? (alpha = 0.05)	Yes
0.410051	72
0.75241	24		Number of XY Pairs	114
0.483282	72
0.185026	96
0.628308	48
0.173949	132
0.396308	12
0.303385	108
0.795077	12
0.484103	72
0.165949	84
0.328	156
0.381949	60
0.111795	180
0.294564	48
0.150564	36
0.170051	84
0.286769	48
0.489846	36
0.0853333	96
0.354872	36
0.213949	48
0.127795	192
0.780103	60
0.481026	24
0.18359	0
0.75918	24
0.481641	36
0.582974	48
0.267897	132
0.247385	192
0.394667	108
0.586872	24
0.389949	24
0.814564	120
0.0886154	24
0.348513	156
0.621949	48
0.463385	96
0.176615	60
0.289231	24
0.144615	36
0.29641	84
0.242461	72
0.553436	1
0.580923	12
0.582974	48
0.294154	108
0.537641	24
0.6	48
0.961641	24
0.519385	36
0.293128	60
0.0765128	84
0.174564	1
0.478359	12
0.173333	48
0.637128	120
0.562461	84
0.173128	36
0.177436	48
0.574564	12
0.129436	12
0.481026	72
0.628103	24
0.410051	12
0.211692	72
0.144821	48
0.437949	48
0.346256	60
0.379897	48
0.594667	36
0.129436	84
0.358154	72
0.601436	48
0.52	36
0.758769	12
0.691692	36
0.294564	84
0.452308	72
0.176821	36
0.356103	204
0.497231	48
0.587897	36
0.573949	60
0.205538	96
0.587487	24
0.361231	192
0.146872	192
0.962256	12
0.780513	12
0.252718	24
0.485128	72
0.707897	84
0.296615	72
0.553436	36
0.553641	60
0.993846	12
0.750564	4
0.316923	4
0.220308	4
0.652513	60
0.354051	96
0.408	84
0.968	12
Figure 1e
ACO2 activity (mU/ml)	NMSS			ACO2 activity (mU/ml) vs. NMSS		Goodness of Fit
0.172718	20		Pearson r			R squared	0.0504
0.189128	60		r	0.2245		Sy.x	34.21
0.357538	104		95% confidence interval	0.04232 to 0.3922
0.0765128	27		R squared	0.0504		Is slope significantly non-zero?
0.184205	38					F	5.944
0.397128	58		P value			DFn, DFd	1, 112
0.143385	59		P (two-tailed)	0.0163		P value	0.0163
0.586461	53		P value summary	*		Deviation from zero?	Significant
0.607179	39		Significant? (alpha = 0.05)	Yes
0.410051	61
0.75241	32		Number of XY Pairs	114
0.483282	2
0.185026	76
0.628308	27
0.173949	30
0.396308	19
0.303385	8
0.795077	24
0.484103	73
0.165949	8
0.328	20
0.381949	12
0.111795	39
0.294564	5
0.150564	18
0.170051	21
0.286769	98
0.489846	13
0.0853333	41
0.354872	27
0.213949	16
0.127795	39
0.780103	24
0.481026	30
0.18359	9
0.75918	40
0.481641	28
0.582974	48
0.267897	23
0.247385	32
0.394667	22
0.586872	34
0.389949	18
0.814564	35
0.0886154	35
0.348513	32
0.621949	29
0.463385	140
0.176615	61
0.289231	5
0.144615	29
0.29641	32
0.242461	5
0.553436	6
0.580923	32
0.582974	9
0.294154	34
0.537641	15
0.6	20
0.961641	96
0.519385	104
0.293128	25
0.0765128	8
0.174564	29
0.478359	32
0.173333	9
0.637128	55
0.562461	121
0.173128	14
0.177436	16
0.574564	122
0.129436	50
0.481026	46
0.628103	139
0.410051	38
0.211692	52
0.144821	48
0.437949	116
0.346256	65
0.379897	13
0.594667	44
0.129436	17
0.358154	38
0.601436	97
0.52	8
0.758769	4
0.691692	52
0.294564	52
0.452308	99
0.176821	53
0.356103	70
0.497231	81
0.587897	88
0.573949	27
0.205538	85
0.587487	63
0.361231	133
0.146872	102
0.962256	103
0.780513	18
0.252718	14
0.485128	87
0.707897	12
0.296615	45
0.553436	50
0.553641	76
0.993846	144
0.750564	9
0.316923	35
0.220308	80
0.652513	19
0.354051	99
0.408	49
0.968	91
Figure 1g
WT	p.Arg18Trp	p.Arg29Trp	p.Ser87Leu	p.Val134Ile	p.Ala252Thr	p.Leu357Val	p.Gly463Trp	p.Arg767His
100	85.2898	97.8091	82.1845	93.4453	63.4382	76.6031	105.858	98.9204
100	78.8485	96.2111	87.9416	103.517	55.8191	64.9946	106.927	102.125
100	94.7038	104.923	74.0511	110.354	70.7328	85.1121	125.113	110.288
	WT	p.Arg18Trp	p.Arg29Trp	p.Ser87Leu	p.Val134Ile	p.Ala252Thr	p.Leu357Val	p.Gly463Trp	p.Arg767His
Number of values	3	3	3	3	3	3	3	3	3
Minimum	100	78.85	96.21	74.05	93.45	55.82	64.99	105.9	98.92
Maximum	100	94.7	104.9	87.94	110.4	70.73	85.11	125.1	110.3
Range	0	15.86	8.712	13.89	16.91	14.91	20.12	19.26	11.37
Mean	100	86.28	99.65	81.39	102.4	63.33	75.57	112.6	103.8
Std. Deviation	0	7.974	4.638	6.979	8.506	7.457	10.1	10.82	5.861
Std. Error of Mean	0	4.604	2.678	4.029	4.911	4.306	5.83	6.248	3.384
Participant information (HC)
ID	Gender(1: Male；2: Female)	age	Tea drinking (0: No; 1: Yes)	Pesticide (0: No; 1: Yes)	Well water (0: No; 1: Yes)	ACO2 epression（ELISA ng/mg protein）	ACO2 activity (mU/ml)
HC1311	1	64	1	0	1	3.57453	1.20267
HC1336	2	61	1	0	1	5.19144	1.19631
HC1340	2	60	0	1	1	3.89791	0.381949
HC1349	2	60	1	1	1	3.47828	0.786051
HC1360	1	63	0	1	1	0.80653	0.501128
HC1363	2	62	0	0	0	4.04998	0.991179
HC1364	2	61	1	1	1	3.36856	0.618667
HC1365	1	61	0	1	1	4.45035	0.522051
HC1373	2	63	1	1	1	3.14143	0.383385
HC1379	2	61	1	1	1	1.50334	0.516103
HC1380	2	58	0	0	1	2.49851	1.10113
HC1384	1	61	1	1	1	1.57264	0.837538
HC1385	2	61	1	1	1	3.5341	0.957538
HC1386	2	58	1	0	1	3.00155	0.840205
HC1395	1	63	0	1	1	3.04133	0.999385
HC1399	1	58	1	0	1	3.49561	1.16267
HC1421	1	62	1	1	1	1.73625	0.849846
HC1423	1	68	1	1	1	0.710286	1.02462
HC1424	1	66	1	1	1	4.11927	1.03979
HC1425	2	70	0	1	1	1.82095	0.858051
HC1426	2	69	0	1	1	4.87861	0.547487
HC1427	1	72	1	0	1	2.86232	0.589128
HC1429	1	67	0	1	1	5.71341	0.814154
HC1430	2	65	0	1	1	5.4744	0.574769
HC1431	1	72	0	1	1	2.72565	0.745026
HC1432	1	71	1	1	1	1.94414	0.720615
HC1433	1	70	1	1	1	3.02978	0.758769
HC1434	2	68	1	0	1	6.06149	1.03959
HC1435	2	67	1	1	1	4.02495	0.998154
HC1436	2	67	0	0	1	1.08949	1.14626
HC1437	1	66	1	1	1	5.80933	0.836923
HC1438	2	66	1	1	1	1.40132	0.991179
HC1439	2	77	1	1	1	1.62268	0.994462
HC1443	1	73	1	0	1	3.48791	0.608205
HC1446	1	80	0	0	1	1.25503	0.513846
HC1447	1	67	1	0	1	2.92776	0.972923
HC1449	1	63	1	0	1	4.27326	0.791385
HC1458	2	52	1	0	0	0.4299	0.993231
HC1459	1	66	1	0	0	2.43501	1.24431
HC1460	1	61	1	0	0	1.69874	1.19631
HC1461	2	68	1	0	0	1.5517	0.993026
HC1462	2	63	0	0	1	1.6944	1.04205
HC1463	1	60	1	0	1	1.17981	0.834667
HC1464	1	66	1	0	1	2.45712	0.970462
HC1465	1	68	1	0	1	1.24659	1.19631
HC1466	2	60	1	0	0	1.31125	1.20451
HC1467	1	61	0	0	1	3.36519	0.44759
HC1468	1	61	1	0	1	3.7659	0.585026
HC1469	2	68	0	0	1	5.89432	0.917333
HC1470	1	65	1	0	1	1.75538	1.13046
HC1471	2	68	0	0	1	2.85376	1.04718
HC1472	2	66	1	0	0	4.03711	1.05867
HC1473	1	65	1	0	1	3.01854	0.833436
HC1474	2	62	0	0	0	4.41817	0.425026
HC1475	2	61	1	0	1	3.92098	0.589744
HC1476	1	69	1	0	1	7.32814	0.767795
HC1477	2	65	1	0	0	3.2103	0.610256
HC1478	1	70	0	1	1	12.2525	0.794667
HC1479	2	69	0	0	0	5.84491	0.815179
HC1480	1	70	1	0	1	1.028	0.562462
HC1481	2	70	1	0	1	1.50321	1.232
HC1482	2	61	1	0	1	1.42815	1.45149
HC1483	2	61	1	0	1	1.56655	0.616615
HC1484	1	67	1	0	1	1.01054	0.657026
HC1485	1	64	1	0	0	1.16983	0.973128
HC1486	2	63	0	0	0	0.941019	1.0361
HC1487	1	69	1	0	1	1.58969	0.790564
HC1488	1	56	1	0	1	1.24768	0.809231
HC1489	1	64	0	0	1	0.658677	0.842051
HC1490	2	58	0	0	0	0.591638	0.99241
HC1491	2	65	1	0	0	0.384478	1.05887
HC1492	2	57	1	0	0	0.576861	0.790564
HC1494	2	62	0	0	1	2.2483	0.382564
HC1495	2	65	1	1	1	1.14333	0.606359
HC1496	2	60	0	0	0	1.78453	0.624615
HC1497	1	58	0	0	0	0.536159	0.675692
HC1498	2	56	1	0	0	2.03984	0.791795
HC1499	2	68	0	0	0	1.30404	0.560205
HC1500	1	59	1	0	0	1.87437	0.786051
HC1501	2	63	1	0	0	2.83656	0.672
HC1502	2	53	0	0	0	2.48104	0.698256
HC1503	1	56	1	0	0	1.47377	0.830359
HC1505	1	65	1	0	1	1.9492	0.997538
HC1506	1	69	1	1	1	1.56442	0.675897
HC1507	1	66	0	0	0	1.65329	1.17579
HC1508	2	64	1	0	0	3.47708	0.994667
HC1509	2	70	0	0	0	2.06565	0.574154
HC1510	2	61	0	0	0	0.83678	0.585641
HC1511	1	67	1	0	0	0.715284	0.804923
HC1512	1	63	1	0	1	0.652319	1.03815
HC1513	1	59	1	0	0	0.799757	0.601436
HC1514	2	58	1	0	0	1.50515	0.669333
HC1515	2	62	1	0	1	2.56294	0.786462
HC1516	2	68	0	0	1	1.64923	0.971897
HC1517	2	60	0	0	0	1.84883	1.40903
HC1518	2	70	1	0	1	1.37928	1.18954
HC1519	2	74	1	1	1	1.09263	0.909128
HC1520	2	50	1	0	0	0.547345	0.636513
HC1521	2	69	0	0	0	0.830095	0.424205
HC1522	2	68	1	0	0	0.668616	1.22297
HC1523	1	64	1	0	0	1.0199	1.10113
HC1524	2	65	0	0	0	1.05986	1.0601
HC1525	1	69	1	0	1	1.24078	0.789333
HC1526	2	68	1	1	1	0.979553	0.604718
HC1527	1	67	0	0	1	1.31193	0.55241
HC1528	2	67	0	0	0	1.53213	0.587282
HC1529	2	63	1	0	1	1.73461	0.790564
HC1530	2	70	0	0	0	0.798018	0.848821
HC1531	2	60	1	0	1	0.975058	0.811487
HC1532	1	63	1	0	0	1.63813	1.12985
HC1533	2	53	1	0	0	1.16262	0.997538
HC1534	2	61	0	0	0	7.06201	0.789949
HC1535	2	67	0	0	1	1.63875	0.916513
HC1536	1	65	1	1	1	2.38069	0.558154
HC1537	2	61	1	0	1	3.02029	0.786667
HC1538	2	52	1	0	0	2.52798	0.790154
HC1539	1	64	0	1	1	2.88452	0.764923
Participant information (PD)
ID	Gender(1: Male；2: Female)	age (year)	AAO (year)	Duration (year)	Duration (month)	H-Y	UPDRS III	MMSE	MOCA	NMSS	AHRS	RBDQ-HK	RBDSQ	GDS	HAMD	HAMA	Tea drinking (0: No; 1: Yes)	Pesticide (0: No; 1: Yes)	Well water (0: No; 1: Yes)	ACO2 epression（ELISA ng/mg protein）	ACO2 activity (mU/ml)
P309-1	1	70	61	9	108	2	26	25	17	34	24	23	4	1	0	6	0	1	0	4.05885	0.294154
P403-2	1	63	60	3	36	2	47	25	26	88	24	13	2	14	21	17	0	0	1	4.77534	0.587897
P435	1	53	51	2	24	2	20	29	29	20	24	12	5	6	5	4	1	1	0	2.15767	0.172718
P447	2	57	56	1	12	2	10	27	13	60	0	24	2	6	1	14	1	1	0	4.36603	0.189128
P516	2	83	80	2	24	2.5	26	19	19	34	24	31	5	1	0	2	0	0	0	3.42962	0.586872
P553	1	64	58	6	72	4	35	22	17	104	10	31	8	11	6	3	0	0	1	3.21786	0.357538
P554	1	67	66	1	12	1	14	27	18	27	24	15	3	8	11	8	0	1	1	4.67986	0.0765128
P556	1	67	59	8	96	2	27	16	15	38	17	22	11	9	8	8	0	1	1	3.11842	0.184205
P557	2	65	61	4	48	3	41	25	15	58	8	31	4	17	5	23	0	0	1	4.50175	0.397128
P559	2	59	67	6	72	2	22	24	19	59	24	27	6	13	13	21	0	1	0	4.64423	0.143385
P560	1	59	50	9	108	2	21	24	19	53	24	38	9	8	5	10	1	0	1	2.70728	0.586462
P561	2	73	71	2	24	2	15	16	9	39	24	17	3	12	18	13	0	0	1	3.10506	0.607179
P562	2	78	72	6	72	4	29	17	8	61	6	46	9	17	13	14	0	0	0	4.03717	0.410051
P564	2	77	75	2	24	2	14	21	19	32	24	0	0	4	0	0	1	0	0	3.43011	0.75241
P565	2	52	45	6	72	2	27	26	18	2	24	2	1	3	9	1	0	1	1	2.36442	0.483282
P566	2	66	58	8	96	2	35	26	23	76	24	0	0	7	2	8	0	1	1	5.61345	0.185026
P567	1	71	67	4	48	2	24	24	15	27	20	22	4	1	0	3	0	0	1	5.20528	0.628308
P568	2	56	44	11	132	2	38	23	17	30	24	35	4	26	10	11	1	0	1	3.07389	0.173949
P569	2	58	68	1	12	2	35	27	23	19	24	0	0	1	0	3	0	0	0	2.26646	0.396308
P570	2	64	49	9	108	3	54	28	24	8	24	0	0	4	0	4	1	0	1	2.90469	0.303385
P571	1	69	63	1	12	2	16	21	18	24	24	17	1	5	0	4	1	0	0	2.84532	0.795077
P572	1	63	57	6	72	2	32	19	17	73	10	46	9	8	6	12	0	0	0	1.78407	0.484103
P573	2	65	58	7	84	2	35	7	9	8	24	29	6	2	0	4	0	1	1	5.61791	0.165949
P574	1	61	48	13	156	2	22	22	19	20	13	16	4	2	4	7	0	0	1	4.12286	0.328
P578	1	58	52	5	60	1	18	16	17	12	24	0	0	1	0	2	0	0	1	3.99561	0.381949
P579	1	76	61	15	180	2	54	21	14	39	24	44	10	9	2	1	0	0	1	6.60637	0.111795
P580	2	56	51	4	48	1	16	26	18	5	24	8	3	0	2	3	0	1	1	6.07872	0.294564
P581	1	62	58	3	36	1	32	23	17	18	24	1	0	13	9	5	1	0	1	4.07131	0.150564
P582	2	66	59	7	84	2	27	25	22	21	24	28	10	5	1	1	0	0	1	6.58712	0.170051
P585	1	65	60	4	48	4	71	19	14	98	24	42	10	28	18	20	0	0	1	3.9689	0.286769
P586	1	68	64	3	36	2	55	24	22	13	24	0	0	5	0	2	0	1	1	3.52659	0.489846
P587	2	59	50	8	96	3	43	27	22	41	22	28	7	4	3	8	0	1	1	5.16567	0.0853333
P588	1	51	48	3	36	2	39	25	17	27	17	0	0	4	4	8	1	0	1	4.96186	0.354872
P606	1	80	72	4	48	4	38	25	18	16	24	0	0	1	0	2	1	0	1	0.853674	0.213949
P607	1	67	51	16	192	3	61	20	17	39	24	29	6	1	4	9	1	0	1	1.98683	0.127795
P608	2	66	61	5	60	2	38	18	14	24	24	6	0	4	3	5	0	0	0	2.21056	0.780103
P610	2	63	61	2	24	2	25	26	19	30	24	9	2	5	6	4	1	0	1	3.36147	0.481026
P612	1	79	79	0	0	2	7	17	13	9	18	2	0	1	0	3	1	0	0	0.847308	0.18359
P613	2	66	64	2	24	1	18	21	14	40	24	5	0	1	4	5	1	0	1	5.2868	0.759179
P615	2	65	61	3	36	2	26	21	12	28	24	19	2	2	11	6	0	0	1	0.822547	0.481641
P616	2	75	71	4	48	2	22	26	21	48	18	8	0	3	7	11	0	0	0	4.41161	0.582974
P617	2	75	64	11	132	4	31	25	25	23	8	7	1	4	2	4	1	0	0	0.609084	0.267897
P618	2	71	55	16	192	3	31	30	22	32	24	19	2	13	4	12	0	0	0	0.692455	0.247385
P619	1	62	53	9	108	2.5	24	27	22	22	18	0	0	1	0	2	0	0	0	2.36395	0.394667
P620	1	75	73	2	24	2	34	28	30	18	24	26	1	1	1	2	1	0	1	4.05451	0.389949
P621	2	69	59	10	120	2	23	29	23	35	24	18	3	13	12	8	0	0	0	2.63073	0.814564
P622	1	48	46	2	24	2	16	22	21	35	18	15	1	9	5	9	1	1	1	4.11503	0.0886154
P623	2	66	53	13	156	3	26	24	22	32	6	39	6	7	4	8	0	0	1	3.63398	0.348513
P624	2	63	59	4	48	3	34	24	19	29	18	34	3	9	10	11	0	0	1	3.5282	0.621949
P625	1	85	77	8	96	5	58	19	12	140	6	2	0	17	18	24	1	0	1	4.71773	0.463385
P628	1	70	66	5	60	2	25	19	12	61	24	21	7	8	6	15	0	0	1	2.53065	0.176615
P629	2	50	48	2	24	1	17	29	26	5	24	0	0	1	0	5	0	0	1	2.22328	0.289231
P630	1	69	66	3	36	2	52	8	6	29	0	16	0	1	7	8	1	1	1	4.93698	0.144615
P631	1	57	50	7	84	2	52	22	19	32	11	6	2	7	4	6	1	1	0	4.27397	0.29641
P632	2	46	40	6	72	2	10	29	30	5	24	6	1	1	6	1	1	0	0	2.30476	0.242462
P633	2	64	64	0.08	1	1	9	22	24	6	24	0	0	3	1	3	0	0	1	2.20494	0.553436
P634	1	65	64	1	12	2	42	24	18	32	22	6	0	10	9	9	1	1	1	4.62347	0.580923
P635	2	68	64	4	48	2	4	28	20	9	24	15	4	1	3	5	1	0	1	3.33294	0.582974
P637	2	66	54	2	24	1	12	21	17	15	24	26	2	2	2	3	0	1	1	2.97848	0.537641
P639	1	60	56	4	48	2	13	28	27	20	24	5	1	3	1	3	1	0	0	2.44662	0.6
P640	1	55	53	2	24	3	30	25	20	96	24	19	3	8	3	11	0	0	0	2.30273	0.961641
P646	2	70	67	3	36	3	32	20	17	104	6	27	3	2	0	3	0	1	1	2.89658	0.519385
P647	1	66	61	5	60	1	5	29	28	25	24	15	3	5	5	7	0	1	0	3.19232	0.293128
P652	2	50	43	7	84	2	12	28	29	8	24	10	2	4	3	3	0	0	1	3.11267	0.0765128
P653	1	67	67	0.08	1	2	8	27	25	29	18	7	1	3	4	5	1	0	1	2.91591	0.174564
P662	1	72	71	1	12	2	25	26	22	32	24	18	3	24	13	17	1	0	1	3.33012	0.478359
P663	2	47	43	4	48	2	21	29	30	9	24	14	4	3	2	2	0	1	1	5.6928	0.173333
P665	1	74	64	10	120	4	34	22	20	55	24	9	2	5	12	19	0	0	0	1.43557	0.637128
P666	2	75	68	7	84	2	25	30	28	121	3	22	0	5	6	6	0	0	0	1.49129	0.562462
P670	1	67	64	3	36	2	23	29	24	14	18	23	8	1	1	3	1	0	1	2.80951	0.173128
P671	1	71	67	4	48	2	26	29	27	16	18	2	0	5	3	4	0	0	1	2.99188	0.177436
P672	2	66	65	1	12	3	48	23	20	122	24	40	9	14	8	6	0	0	0	2.46412	0.574564
P673	2	69	69	1	12	2	18	14	7	50	24	3	1	15	4	12	0	1	1	5.34126	0.129436
P675	1	64	57	6	72	4	45	27	16	46	6	31	8	4	1	7	1	1	0	4.48888	0.481026
P676	1	72	70	2	24	1.5	7	28	24	139	15	0	0	16	11	17	1	0	0	2.18151	0.628103
P710	1	64	63	1	12	2	16	23	13	38	12	33	8	5	2	10	1	1	1	7.33845	0.410051
P712	1	71	65	6	72	3	16	29	27	52	24	15	2	2	6	10	0	0	1	6.48778	0.211692
P713	2	50	46	4	48	2	22	28	24	48	18	6	1	11	0	2	0	0	0	5.33965	0.144821
P714	1	70	66	4	48	2	25	26	20	116	6	16	5	12	7	5	0	0	0	5.34518	0.437949
P716	1	76	71	5	60	2	73	0	0	65	6	10	2	8	12	10	0	1	1	8.23569	0.346256
P718	2	62	58	4	48	1	8	29	28	13	24	12	2	3	3	0	0	0	0	7.32442	0.379897
P719	2	78	75	3	36	3	28	19	12	44	0	11	7	7	3	6	0	0	0	5.68319	0.594667
P720	2	65	58	7	84	2	7	23	14	17	18	15	3	1	3	5	0	0	0	6.1236	0.129436
P721	2	64	58	6	72	2	16	25	22	38	24	16	2	9	10	9	0	1	0	6.11624	0.358154
P722	1	62	58	4	48	4	53	24	13	97	24	0	0	24	14	22	1	0	1	4.77343	0.601436
P723	1	58	55	3	36	2.5	8	25	22	8	24	29	9	3	0	3	0	0	1	6.54527	0.52
P724	2	63	62	1	12	1.5	17	23	19	4	24	6	2	0	0	1	1	0	1	5.11715	0.758769
P726	1	68	65	3	36	1.5	17	23	20	52	6	26	9	4	14	16	1	0	0	1.63457	0.691692
P727	1	60	53	7	84	3	40	29	23	52	0	13	4	12	10	6	1	0	1	3.65163	0.294564
P728	2	66	60	6	72	1	13	18	7	99	24	0	0	21	20	23	0	0	1	2.08588	0.452308
P729	1	58	55	3	36	3	34	28	22	53	24	5	2	15	16	7	0	1	1	3.05716	0.176821
P730	2	76	59	17	204	2	38	17	16	70	0	45	9	3	13	23	0	1	1	3.62319	0.356103
P731	1	71	67	4	48	2.5	28	26	23	81	0	30	7	6	2	7	1	1	1	4.66038	0.497231
P733	2	68	63	5	60	1	27	27	13	12	24	7	3	1	1	7	1	0	1	3.78742	0.573949
P734	1	69	61	8	96	2	85	27	20	44	10	15	0	20	20	12	1	0	0	3.11901	0.205538
P735	2	69	67	2	24	2.5	63	25	20	21	24	0	0	12	1	4	0	1	0	2.10361	0.587487
P736	2	60	44	16	192	3	133	20	11	22	24	65	8	18	16	33	0	0	0	4.24509	0.361231
P737	2	72	56	16	192	5	102	2	1	54	24	40	5	12	11	10	0	1	1	3.4222	0.146872
P738	2	76	75	1	12	3	103	21	15	46	24	23	2	8	2	6	0	0	0	0.771824	0.962256
P739	2	69	68	1	12	1	18	29	23	13	24	5	0	11	9	8	0	0	0	2.03213	0.780513
P740	2	77	75	2	24	2	14	20	10	15	24	0	0	4	2	4	0	0	1	4.93982	0.252718
P741	1	76	70	6	72	3	87	21	18	73	24	12	3	17	24	32	0	0	0	0.511161	0.485128
P742	2	68	61	7	84	2.5	12	26	21	21	24	4	0	1	0	0	0	0	0	1.6027	0.707897
P743	1	67	61	6	72	2.5	45	22	17	14	17	51	7	1	4	13	0	0	1	0.553629	0.296615
P744	2	64	61	3	36	3	50	23	21	37	24	55	4	15	5	12	0	1	0	3.74511	0.553436
P745	2	56	51	5	60	2	76	27	21	35	24	51	6	24	17	24	0	0	1	2.3794	0.553641
P747	1	78	77	1	12	2	144	26	23	38	18	22	3	10	9	16	0	0	0	4.13961	0.993846
P748	1	61	61	0	4	2	9	24	17	37	24	0	0	25	17	19	0	0	0	1.38961	0.750564
P749	2	70	70	0	4	1.5	35	22	14	15	24	37	5	3	5	7	0	1	1	5.15311	0.316923
P750	1	73	73	0	4	2	80	23	15	43	24	19	3	13	26	22	1	0	0	1.71964	0.220308
P751	1	66	61	5	60	2	19	30	23	25	24	77	9	7	3	6	0	0	0	1.56958	0.652513
P752	1	70	62	8	96	2.5	99	22	22	32	24	9	1	7	4	10	1	0	0	3.01404	0.354051
P753	1	70	63	7	84	1.5	49	22	14	19	24	16	6	6	3	10	0	1	1	4.77116	0.408
P754	2	69	68	1	12	2	91	25	20	20	24	45	11	15	15	25	0	0	0	2.99736	0.968

## Sheet: Figure 2
Figure 2b
Weeks	WT												Aco2A252T/+												Aco2A252T/A252T
4	18.25	17.05	16.39	19.5	15.28	16.95	18.77	19.21	16.95	17.34	18.92	18.07	17.88	16.95	16.52	15.95	19.22	18.31	17.28	16.07	18.18	15.81	18.99	19.27	18.18	16.25	16.89	19.52	18.25	18.73	15.88	16.38	17.26	18.69	16.58	17.52
8	25.29	28.2	27.96	29.21	26.33	25.82	25.19	26.88	28.52	25.97	27.82	26.91	26.35	27.85	28.22	29.31	25.28	25.16	26.38	27.81	25.13	24.95	25.85	25.11	26.8	28.5	28.41	26.21	25.99	24.21	24.85	26.53	25.86	25.19	24.51	28.62
12	30.13	31.2	30.02	31.3	30.2	34.6	35.6	34.3	32.98	31.7	33.4	30.9	32.9	33.6	30.7	30.7	35	30.14	31.6	30.8	33.4	33.5	30.5	30.12	29.2	28.1	28.3	28.1	27.5	28.8	25.5	26	29.6	30.4	31.6	33.8
24	33.29	36.95	38.96	37.52	36.51	35.85	37.59	35.21	33.98	35.18	34.69	35.22	37.29	34.65	35.66	32.48	36.89	32.58	35.99	36.74	33.29	35.93	33.78	35.65	30.65	32.88	30.98	33.24	34.15	32.07	28.52	27.16	31.23	32.55	32.96	34.58
28	35.98	38.22	39.85	38.97	39.52	36.41							38.96	36.52	37.24	33.74	37.91	32.19							31.89	34.52	32.51	33.88	35.93	32.87
32	36.52	39.41	40.29	39.82	40.65	37.25							39.51	37.61	38.52	35.23	39.14	35.12							32.54	35.08	33.56	34.18	36.52	33.87
Body weight of 12-week mice
WT	Aco2A252T/+	Aco2A252T/A252T			WT	Aco2A252T/+	Aco2A252T/A252T		ANOVA table	SS	DF	MS	F (DFn, DFd)		Tukey's multiple comparisons test	Mean Diff.	95.00% CI of diff.	Below threshold?	Summary	Adjusted P Value
30.13	32.9	29.2		Number of values	12	12	12		Treatment (between columns)	79.62	2	39.81	F (2, 33) = 10.19		WT vs. Aco2A252T/+	0.2808	-1.700 to 2.261	No	ns	0.9356
31.2	33.6	28.1							Residual (within columns)	129	33	3.909			WT vs. Aco2A252T/A252T	3.286	1.305 to 5.266	Yes	***	0.0008
30.02	30.7	28.3		Minimum	30.02	30.12	25.5		Total	208.6	35				Aco2A252T/+ vs. Aco2A252T/A252T	3.005	1.024 to 4.986	Yes	**	0.0021
31.3	30.7	28.1		Maximum	35.6	35	33.8
30.2	35	27.5		Range	5.58	4.88	8.3
34.6	30.14	28.8
35.6	31.6	25.5		Mean	32.19	31.91	28.91
34.3	30.8	26		Std. Deviation	1.92	1.671	2.29
32.98	33.4	29.6		Std. Error of Mean	0.5544	0.4824	0.6612
31.7	33.5	30.4
33.4	30.5	31.6
30.9	30.12	33.8
Figure 2c
WT	Aco2A252T/+	Aco2A252T/A252T	WT+6-OHDA	Aco2A252T/++6-OHDA	Aco2A252T/A252T+6-OHDA			WT	Aco2A252T/+	Aco2A252T/A252T	WT+6-OHDA	Aco2A252T/++6-OHDA	Aco2A252T/A252T+6-OHDA		ANOVA table	SS	DF	MS	F (DFn, DFd)		Tukey's multiple comparisons test	Mean Diff.	95.00% CI of diff.	Below threshold?	Summary	Adjusted P Value
291.5	238.433	250.933	307	187.3	225.033		Number of values	6	6	6	6	5	6		Treatment (between columns)	15110	2	7555	F (2, 14) = 4.344		WT+6-OHDA vs. Aco2A252T/++6-OHDA	56.01	-10.08 to 122.1	No	ns	0.1026
235.667	294	349.8	273.933	203.433	162.4										Residual (within columns)	24351	14	1739			WT+6-OHDA vs. Aco2A252T/A252T+6-OHDA	66.54	3.524 to 129.6	Yes	*	0.0381
365.167	248.1	197	179.933	164.733	110.133		Minimum	235.7	238.4	140.7	177.1	164.7	110.1		Total	39460	16				Aco2A252T/++6-OHDA vs. Aco2A252T/A252T+6-OHDA	10.53	-55.57 to 76.63	No	ns	0.9092
380.933	280.733	260.533	177.1	200.367	164.867		Maximum	380.9	331.6	349.8	307	203.4	225
296.133	331.567	208.433	232.433	175.433	208.8		Range	145.3	93.13	209.1	129.9	38.7	114.9
307.733	279.5	140.667	283.2		183.1
							Mean	312.9	278.7	234.6	242.3	186.3	175.7
							Std. Deviation	53.09	33.44	70.9	54.95	16.4	40.44
							Std. Error of Mean	21.67	13.65	28.94	22.43	7.334	16.51
Figure 2e
WT	Aco2A252T/+	Aco2A252T/A252T	WT+6-OHDA	Aco2A252T/++6-OHDA	Aco2A252T/A252T+6-OHDA			WT	Aco2A252T/+	Aco2A252T/A252T	WT+6-OHDA	Aco2A252T/++6-OHDA	Aco2A252T/A252T+6-OHDA		ANOVA table	SS	DF	MS	F (DFn, DFd)		Tukey's multiple comparisons test	Mean Diff.	95.00% CI of diff.	Below threshold?	Summary	Adjusted P Value
808.26	1205.68	606.38	731.17	987.99	561.45		Number of values	6	6	5	6	5	6		Treatment (between columns)	248990	2	124495	F (2, 14) = 5.757		WT+6-OHDA vs. Aco2A252T/++6-OHDA	75.94	-157.1 to 309.0	No	ns	0.6775
1282.59	1448.12	1033.68	966	831.11	620.68										Residual (within columns)	302728	14	21623			WT+6-OHDA vs. Aco2A252T/A252T+6-OHDA	279.6	57.43 to 501.8	Yes	*	0.0138
1064.09	629.42	935.74	632.29	755.9	814.09		Minimum	808.3	571.2	606.4	632.3	566.3	406.9		Total	551718	16				Aco2A252T/++6-OHDA vs. Aco2A252T/A252T+6-OHDA	203.7	-29.36 to 436.7	No	ns	0.0908
1016.55	1095.01	732.5	1014.12	566.25	406.85		Maximum	1487	1448	1034	1014	988	814.1
1486.63	1050.96	667.15	982.45	804.13	600.58		Range	678.4	877	427.3	381.8	421.7	407.2		ANOVA table	SS	DF	MS	F (DFn, DFd)		Tukey's multiple comparisons test	Mean Diff.	95.00% CI of diff.	Below threshold?	Summary	Adjusted P Value
1059.14	571.15		864.09		508.65										Treatment (between columns)	290142	2	145071	F (2, 14) = 2.064		WT vs. Aco2A252T/+	119.5	-281.2 to 520.1	No	ns	0.7206
							Mean	1120	1000	795.1	865	789.1	585.4		Residual (within columns)	984152	14	70297			WT vs. Aco2A252T/A252T	324.5	-95.74 to 744.7	No	ns	0.1437
							Std. Deviation	234.8	339.4	182.1	153.8	151.9	135.7		Total	1274294	16				Aco2A252T/+ vs. Aco2A252T/A252T	205	-215.2 to 625.2	No	ns	0.4305
							Std. Error of Mean	95.84	138.6	81.43	62.8	67.94	55.41
Figure 2f
WT	Aco2A252T/+	Aco2A252T/A252T	WT+6-OHDA	Aco2A252T/++6-OHDA	Aco2A252T/A252T+6-OHDA			WT	Aco2A252T/+	Aco2A252T/A252T	WT+6-OHDA	Aco2A252T/++6-OHDA	Aco2A252T/A252T+6-OHDA		ANOVA table	SS	DF	MS	F (DFn, DFd)		Tukey's multiple comparisons test	Mean Diff.	95.00% CI of diff.	Below threshold?	Summary	Adjusted P Value
2.69163	4.00657	2.00667	2.39527	3.2853	1.86277		Number of values	6	6	5	6	5	6		Treatment (between columns)	2.718	2	1.359	F (2, 14) = 5.654		WT+6-OHDA vs. Aco2A252T/++6-OHDA	0.2429	-0.5341 to 1.020	No	ns	0.6982
4.2664	4.8238	3.4393	3.21613	2.7705	2.0675										Residual (within columns)	3.365	14	0.2404			WT+6-OHDA vs. Aco2A252T/A252T+6-OHDA	0.922	0.1811 to 1.663	Yes	*	0.0148
3.54387	2.09623	3.11847	2.1067	2.5076	2.713		Minimum	2.692	1.894	2.007	2.107	1.887	1.35		Total	6.083	16				Aco2A252T/++6-OHDA vs. Aco2A252T/A252T+6-OHDA	0.6791	-0.09795 to 1.456	No	ns	0.0909
3.38057	3.64977	2.42463	3.34137	1.88677	1.34987		Maximum	4.947	4.824	3.439	3.341	3.285	2.713
4.94747	3.49787	2.22313	3.27327	2.67293	1.99263		Range	2.256	2.93	1.433	1.235	1.399	1.363		ANOVA table	SS	DF	MS	F (DFn, DFd)		Tukey's multiple comparisons test	Mean Diff.	95.00% CI of diff.	Below threshold?	Summary	Adjusted P Value
3.52877	1.89353		2.8725		1.68762										Treatment (between columns)	3.239	2	1.62	F (2, 14) = 2.073		WT vs. Aco2A252T/+	0.3985	-0.9373 to 1.734	No	ns	0.7205
							Mean	3.726	3.328	2.642	2.868	2.625	1.946		Residual (within columns)	10.94	14	0.7814			WT vs. Aco2A252T/A252T	1.084	-0.3169 to 2.485	No	ns	0.1427
							Std. Deviation	0.7804	1.132	0.6101	0.5124	0.5045	0.4548		Total	14.18	16				Aco2A252T/+ vs. Aco2A252T/A252T	0.6855	-0.7154 to 2.086	No	ns	0.4284
							Std. Error of Mean	0.3186	0.4621	0.2729	0.2092	0.2256	0.1857
Figure 2i
WT	WT+6-OHDA	Aco2A252T/A252T+6-OHDA	Aco2A252T/A252T			WT	WT+6-OHDA	Aco2A252T/A252T+6-OHDA	Aco2A252T/A252T		ANOVA table	SS	DF	MS	F (DFn, DFd)		Tukey's multiple comparisons test	Mean Diff.	95.00% CI of diff.	Below threshold?	Summary	Adjusted P Value
0.664332	0.625081	0.482337	0.657216		Number of values	6	6	6	6		Treatment (between columns)	0.1753	3	0.05844	F (3, 20) = 21.59		WT vs. WT+6-OHDA	0.05763	-0.02645 to 0.1417	No	ns	0.2522
0.672391	0.641918	0.448844	0.670099								Residual (within columns)	0.05414	20	0.002707			WT vs. Aco2A252T/A252T+6-OHDA	0.2118	0.1278 to 0.2959	Yes	****	<0.0001
0.648954	0.575126	0.41365	0.642639		Minimum	0.649	0.5751	0.4136	0.6426		Total	0.2295	23				WT vs. Aco2A252T/A252T	0.006327	-0.07775 to 0.09040	No	ns	0.9966
0.74758	0.691248	0.573721	0.759803		Maximum	0.793	0.6912	0.5737	0.7598								WT+6-OHDA vs. Aco2A252T/A252T+6-OHDA	0.1542	0.07014 to 0.2383	Yes	***	0.0003
0.706137	0.663459	0.501918	0.727001		Range	0.1441	0.1161	0.1601	0.1172								WT+6-OHDA vs. Aco2A252T/A252T	-0.0513	-0.1354 to 0.03278	No	ns	0.3459
0.793019	0.689828	0.540921	0.737697														Aco2A252T/A252T+6-OHDA vs. Aco2A252T/A252T	-0.2055	-0.2896 to -0.1214	Yes	****	<0.0001
					Mean	0.7054	0.6478	0.4936	0.6991
					Std. Deviation	0.05553	0.04412	0.05874	0.04845
					Std. Error of Mean	0.02267	0.01801	0.02398	0.01978
Figure 2j
WT	WT+6-OHDA	Aco2A252T/A252T+6-OHDA	Aco2A252T/A252T			WT	WT+6-OHDA	Aco2A252T/A252T+6-OHDA	Aco2A252T/A252T		ANOVA table	SS	DF	MS	F (DFn, DFd)		Tukey's multiple comparisons test	Mean Diff.	95.00% CI of diff.	Below threshold?	Summary	Adjusted P Value
0.496033	0.469655	0.350611	0.505982		Number of values	6	6	6	6		Treatment (between columns)	0.2537	3	0.08457	F (3, 20) = 11.34		WT vs. WT+6-OHDA	0.05393	-0.08562 to 0.1935	No	ns	0.7044
0.499426	0.47828	0.374314	0.48682								Residual (within columns)	0.1491	20	0.007457			WT vs. Aco2A252T/A252T+6-OHDA	0.2516	0.1120 to 0.3911	Yes	***	0.0003
0.544637	0.488409	0.388415	0.566028		Minimum	0.496	0.4697	0.3201	0.4868		Total	0.4028	23				WT vs. Aco2A252T/A252T	0.003843	-0.1357 to 0.1434	No	ns	0.9998
0.687641	0.630332	0.339791	0.700164		Maximum	0.787	0.6624	0.3884	0.7002								WT+6-OHDA vs. Aco2A252T/A252T+6-OHDA	0.1976	0.05808 to 0.3372	Yes	**	0.0039
0.616842	0.66239	0.320061	0.68155		Range	0.291	0.1927	0.06835	0.2133								WT+6-OHDA vs. Aco2A252T/A252T	-0.05009	-0.1896 to 0.08946	No	ns	0.7486
0.787014	0.578948	0.349055	0.667987														Aco2A252T/A252T+6-OHDA vs. Aco2A252T/A252T	-0.2477	-0.3873 to -0.1082	Yes	***	0.0004
					Mean	0.6053	0.5513	0.3537	0.6014
					Std. Deviation	0.1156	0.08403	0.02444	0.09391
					Std. Error of Mean	0.04717	0.0343	0.009977	0.03834
Figure 2k
WT	WT+6-OHDA	Aco2A252T/A252T+6-OHDA	Aco2A252T/A252T			WT	WT+6-OHDA	Aco2A252T/A252T+6-OHDA	Aco2A252T/A252T		ANOVA table	SS	DF	MS	F (DFn, DFd)		Tukey's multiple comparisons test	Mean Diff.	95.00% CI of diff.	Below threshold?	Summary	Adjusted P Value
33	23	12	29		Number of values	3	3	3	3		Treatment (between columns)	939	3	313	F (3, 8) = 5.532		WT vs. WT+6-OHDA	7	-12.67 to 26.67	No	ns	0.6774
37	33	22	35								Residual (within columns)	452.7	8	56.58			WT vs. Aco2A252T/A252T+6-OHDA	21.67	1.998 to 41.34	Yes	*	0.0317
44	37	15	50		Minimum	33	23	12	29		Total	1392	11				WT vs. Aco2A252T/A252T	0	-19.67 to 19.67	No	ns	>0.9999
					Maximum	44	37	22	50								WT+6-OHDA vs. Aco2A252T/A252T+6-OHDA	14.67	-5.002 to 34.34	No	ns	0.157
					Range	11	14	10	21								WT+6-OHDA vs. Aco2A252T/A252T	-7	-26.67 to 12.67	No	ns	0.6774
																	Aco2A252T/A252T+6-OHDA vs. Aco2A252T/A252T	-21.67	-41.34 to -1.998	Yes	*	0.0317
					Mean	38	31	16.33	38
					Std. Deviation	5.568	7.211	5.132	10.82
					Std. Error of Mean	3.215	4.163	2.963	6.245
Figure 2l
WT	Aco2A252T/A252T			WT	Aco2A252T/A252T		Unpaired t test
1.08915	1.36644		Number of values	6	6		P value	0.0008
1.1514	1.36138						P value summary	***
0.919011	1.37705		Minimum	0.919	1.361		Significantly different (P < 0.05)?	Yes
1.09445	1.39356		Maximum	1.333	1.591		One- or two-tailed P value?	Two-tailed
1.10529	1.59102		Range	0.4137	0.2296		t, df	t=4.765, df=10
1.33273	1.51465
			Mean	1.115	1.434
			Std. Deviation	0.1329	0.09579
			Std. Error of Mean	0.05426	0.0391
Figure 2m
WT	Aco2A252T/A252T			WT	Aco2A252T/A252T		Unpaired t test
0.303374	0.407013		Number of values	6	6		P value	0.0233
0.374054	0.451031						P value summary	*
0.346808	0.358165		Minimum	0.3025	0.3582		Significantly different (P < 0.05)?	Yes
0.302461	0.516701		Maximum	0.4543	0.5167		One- or two-tailed P value?	Two-tailed
0.454268	0.424117		Range	0.1518	0.1585		t, df	t=2.675, df=10
0.337461	0.489715
			Mean	0.3531	0.4411
			Std. Deviation	0.05656	0.05746
			Std. Error of Mean	0.02309	0.02346

## Sheet: Figure 3
Figure 3c
w1118	A259T			w1118	A259T		Unpaired t test
0.1562	0.1249		Number of values	5	5		P value	0.0089
0.1896	0.1448						P value summary	**
0.1389	0.1098		Minimum	0.1389	0.1098		Significantly different (P < 0.05)?	Yes
0.1551	0.1308		Maximum	0.1896	0.1448		One- or two-tailed P value?	Two-tailed
0.1632	0.1179		Range	0.0507	0.035		t, df	t=3.434, df=8
			Mean	0.1606	0.1256
			Std. Deviation	0.01849	0.01328
			Std. Error of Mean	0.008271	0.005938
Figure 3d
w1118	w1118+Rot	A259T	A259T+Rot			w1118	w1118+Rot	A259T	A259T+Rot		ANOVA table	SS	DF	MS	F (DFn, DFd)		Tukey's multiple comparisons test	Mean Diff.	95.00% CI of diff.	Below threshold?	Summary	Adjusted P Value
80	53.7037	59.6491	31.4815		Number of values	5	7	6	7		Treatment (between columns)	4678	3	1559	F (3, 21) = 28.99		w1118 vs. w1118+Rot	23.91	11.94 to 35.88	Yes	****	<0.0001
53.3333	49.0196	59.6491	35.2941								Residual (within columns)	1130	21	53.8			w1118 vs. A259T	12.67	0.2932 to 25.05	Yes	*	0.0436
85	47.9167	58.3333	45		Minimum	53.33	46.3	58.33	31.48		Total	5808	24				w1118 vs. A259T+Rot	37.94	25.97 to 49.91	Yes	****	<0.0001
78.3333	55.5556	70	36.6667		Maximum	85	58.33	70	46.67								w1118+Rot vs. A259T	-11.24	-22.61 to 0.1342	No	ns	0.0535
80	49.1228	70	33.3333		Range	31.67	12.04	11.67	15.19								w1118+Rot vs. A259T+Rot	14.02	3.097 to 24.95	Yes	**	0.0089
	46.2963	58.3333	46.6667														A259T vs. A259T+Rot	25.26	13.89 to 36.64	Yes	****	<0.0001
	58.3333		33.3333		Mean	75.33	51.42	62.66	37.4
					Std. Deviation	12.55	4.466	5.715	6.01
					Std. Error of Mean	5.612	1.688	2.333	2.272
Figure 3e
w1118	w1118+Rot	A259T	A259T+Rot		Number of values	16	11	19	12		ANOVA table	SS	DF	MS	F (DFn, DFd)		Tukey's multiple comparisons test	Mean Diff.	95.00% CI of diff.	Below threshold?	Summary	Adjusted P Value
17	9	11	11								Treatment (between columns)	647	3	215.7	F (3, 54) = 3.440		w1118 vs. w1118+Rot	4.659	-3.562 to 12.88	No	ns	0.4432
23	10	23	14		Minimum	10	7	9	11		Residual (within columns)	3385	54	62.69			w1118 vs. A259T	-4.829	-11.95 to 2.293	No	ns	0.2858
24	17	16	15		Maximum	28	20	55	31		Total	4032	57				w1118 vs. A259T+Rot	-1.167	-9.182 to 6.849	No	ns	0.9803
17	12	10	27		Range	18	13	46	20								w1118+Rot vs. A259T	-9.488	-17.44 to -1.536	Yes	*	0.0133
28	7	31	11														w1118+Rot vs. A259T+Rot	-5.826	-14.59 to 2.936	No	ns	0.3024
21	16	21	24		Mean	18.75	14.09	23.58	19.92								A259T vs. A259T+Rot	3.662	-4.077 to 11.40	No	ns	0.5955
18	17	9	23		Std. Deviation	4.782	4.763	11.24	7.025
13	19	24	26		Std. Error of Mean	1.195	1.436	2.578	2.028
10	9	13	18
26	19	20	13
19	20	35	26
16		23	31
15		36
18		23
20		32
15		55
		27
		26
		13
Figure 3f
w1118	w1118+Rot	A259T	A259T+Rot			w1118	w1118+Rot	A259T	A259T+Rot		ANOVA table	SS	DF	MS	F (DFn, DFd)		Tukey's multiple comparisons test	Mean Diff.	95.00% CI of diff.	Below threshold?	Summary	Adjusted P Value
14.1	155	8.27273	61.2727		Number of values	17	12	19	12		Treatment (between columns)	21853	3	7284	F (3, 56) = 12.23		w1118 vs. w1118+Rot	-20	-44.37 to 4.366	No	ns	0.1433
68.7059	108.222	20.0435	32.2857								Residual (within columns)	33361	56	595.7			w1118 vs. A259T	31.82	10.24 to 53.39	Yes	**	0.0014
52.7826	70.3	21.9375	43.3333		Minimum	14.1	30.13	7.839	11.13		Total	55214	59				w1118 vs. A259T+Rot	15.41	-8.960 to 39.78	No	ns	0.3467
49.1667	30.1304	49.8	11.7037		Maximum	85.73	155	49.8	74.08								w1118+Rot vs. A259T	51.82	27.99 to 75.65	Yes	****	<0.0001
70.3529	56.5	7.83871	58.2727		Range	71.63	124.9	41.96	62.95								w1118+Rot vs. A259T+Rot	35.41	9.024 to 61.79	Yes	**	0.0042
24.5714	100.143	41.2381	55.3333														A259T vs. A259T+Rot	-16.41	-40.24 to 7.421	No	ns	0.2734
29.7619	37.5	21.5556	11.1304		Mean	50.66	70.66	18.84	35.25
65.4444	45.1765	21.3333	25.0769		Std. Deviation	21.6	39.78	12.92	22.33
60.2308	35.9474	46.4615	16.7778		Std. Error of Mean	5.24	11.48	2.963	6.448
82.6	114.667	15.2	74.0769
27.1923	37.8947	13.9429	21.3077
21.8421	56.45	12.5217	12.4516
39.9375		12.8056
62.9333		10.4348
59.1111		11.625
46.75		8.56364
85.7333		14.9259
		9.73077
		9.76923
Figure 3g
w1118	w1118+Rot	A259T	A259T+Rot			w1118	w1118+Rot	A259T	A259T+Rot		ANOVA table	SS	DF	MS	F (DFn, DFd)		Tukey's multiple comparisons test	Mean Diff.	95.00% CI of diff.	Below threshold?	Summary	Adjusted P Value
1168	974	91	674		Number of values	16	11	19	11		Treatment (between columns)	3012467	3	1004156	F (3, 53) = 22.16		w1118 vs. w1118+Rot	129.6	-91.50 to 350.8	No	ns	0.4128
1214	703	461	452								Residual (within columns)	2401254	53	45307			w1118 vs. A259T	547.6	356.1 to 739.2	Yes	****	<0.0001
1180	794	351	650		Minimum	415	600	91	256		Total	5413721	56				w1118 vs. A259T+Rot	396.5	175.4 to 617.7	Yes	****	<0.0001
1196	678	498	316		Maximum	1286	1129	866	963								w1118+Rot vs. A259T	418	204.1 to 631.9	Yes	****	<0.0001
688	701	243	641		Range	871	529	775	707								w1118+Rot vs. A259T+Rot	266.9	26.17 to 507.6	Yes	*	0.0243
625	600	866															A259T vs. A259T+Rot	-151.1	-365.0 to 62.82	No	ns	0.2517
1178	768	194	256		Mean	928	798.4	380.4	531.5
783	683	512	652		Std. Deviation	265.9	169.6	183	212.1
826	1032	604	302		Std. Error of Mean	66.48	51.13	41.99	63.96
707	720	304	963
415	1129	488	554
639		288	386
944		461
1064		240
935		372
1286		471
		403
		253
		127
Figure 3h
w1118	w1118+Rot	A259T	A259T+Rot			w1118	w1118+Rot	A259T	A259T+Rot		ANOVA table	SS	DF	MS	F (DFn, DFd)		Tukey's multiple comparisons test	Mean Diff.	95.00% CI of diff.	Below threshold?	Summary	Adjusted P Value
10	1	20	6		Number of values	16	11	19	12		Treatment (between columns)	2886	3	962.1	F (3, 54) = 16.93		w1118 vs. w1118+Rot	4.233	-3.593 to 12.06	No	ns	0.4842
5	1	33	28								Residual (within columns)	3068	54	56.81			w1118 vs. A259T	-13.05	-19.83 to -6.270	Yes	****	<0.0001
11	2	12	16		Minimum	1	1	5	2		Total	5954	57				w1118 vs. A259T+Rot	-10.31	-17.94 to -2.682	Yes	**	0.004
2	1	9	15		Maximum	17	8	38	30								w1118+Rot vs. A259T	-17.28	-24.85 to -9.712	Yes	****	<0.0001
11	1	26	15		Range	16	7	33	28								w1118+Rot vs. A259T+Rot	-14.55	-22.89 to -6.205	Yes	***	0.0001
7	5	7	2														A259T vs. A259T+Rot	2.737	-4.631 to 10.10	No	ns	0.7587
4	2	11	23		Mean	6.688	2.455	19.74	17
8	1	5	12		Std. Deviation	4.453	2.207	9.486	10.01
2	3	11	27		Std. Error of Mean	1.113	0.6656	2.176	2.889
3	8	20	3
17	2	16	30
8		26	27
3		23
4		14
11		38
1		29
		17
		30
		28
Figure 3i
w1118	w1118+Rot	A259T	A259T+Rot			w1118	w1118+Rot	A259T	A259T+Rot		ANOVA table	SS	DF	MS	F (DFn, DFd)		Tukey's multiple comparisons test	Mean Diff.	95.00% CI of diff.	Below threshold?	Summary	Adjusted P Value
14.1	155	20.55	60.6667		Number of values	16	11	19	12		Treatment (between columns)	1025714	3	341905	F (3, 54) = 19.21		w1118 vs. w1118+Rot	-304.7	-443.2 to -166.1	Yes	****	<0.0001
29	737	17	12.0357								Residual (within columns)	961328	54	17802			w1118 vs. A259T	46.52	-73.49 to 166.5	No	ns	0.7341
11.8182	312.5	44.25	39		Minimum	11.82	87	9.143	8.478		Total	1987042	57				w1118 vs. A259T+Rot	46.7	-88.37 to 181.8	No	ns	0.7962
70	759	29.4444	37.5333		Maximum	303	759	95	60.67								w1118+Rot vs. A259T	351.2	217.2 to 485.2	Yes	****	<0.0001
49.4545	732	10.6154	46.2667		Range	291.2	672	85.86	52.19								w1118+Rot vs. A259T+Rot	351.4	203.7 to 499.0	Yes	****	<0.0001
97.7143	142.4	69.2857	13.5														A259T vs. A259T+Rot	0.172	-130.2 to 130.6	No	ns	>0.9999
37.75	285.5	47.6364	8.47826		Mean	77.61	382.3	31.09	30.92
72.375	743	95	53.5833		Std. Deviation	75.86	293.7	22.69	17.58
303	133.333	55.4545	21.4444		Std. Error of Mean	18.96	88.54	5.205	5.074
196	87	17.25	41
34.1176	118.5	35.1875	20.2
77.125		19.3846	17.2963
30.6667		27.8696
66.5		9.14286
33.1818		11.5263
119		21.1034
		32.1765
		9.6
		18.2143
Figure 3j
w1118	w1118+Rot	A259T	A259T+Rot			w1118	w1118+Rot	A259T	A259T+Rot		ANOVA table	SS	DF	MS	F (DFn, DFd)		Tukey's multiple comparisons test	Mean Diff.	95.00% CI of diff.	Below threshold?	Summary	Adjusted P Value
141	155	411	364		Number of values	16	11	19	12		Treatment (between columns)	318499	3	106166	F (3, 54) = 2.654		w1118 vs. w1118+Rot	-219.6	-427.3 to -11.97	Yes	*	0.0343
145	737	561	337								Residual (within columns)	2160106	54	40002			w1118 vs. A259T	-99.44	-279.3 to 80.45	No	ns	0.4652
130	625	531	624		Minimum	92	155	128	27		Total	2478605	57				w1118 vs. A259T+Rot	-75.98	-278.4 to 126.5	No	ns	0.753
140	759	265	563		Maximum	684	759	641	694								w1118+Rot vs. A259T	120.2	-80.68 to 321.1	No	ns	0.395
544	732	276	694		Range	592	604	513	667								w1118+Rot vs. A259T+Rot	143.7	-77.66 to 365.0	No	ns	0.3232
684	712	485	27														A259T vs. A259T+Rot	23.46	-172.0 to 219.0	No	ns	0.9887
151	571	524	195		Mean	359.2	578.8	458.6	435.2
579	743	475	643		Std. Deviation	229.7	216.8	139.2	223.5
606	400	610	579		Std. Error of Mean	57.43	65.37	31.94	64.52
588	696	345	123
580	237	563	606
617		504	467
92		641
266		128
365		438
119		612
		547
		288
		510
Figure 3l
w1118	A259T	A259T+Rot	w1118+Rot			w1118	A259T	A259T+Rot	w1118+Rot		ANOVA table	SS	DF	MS	F (DFn, DFd)		Tukey's multiple comparisons test	Mean Diff.	95.00% CI of diff.	Below threshold?	Summary	Adjusted P Value
0.936199	0.919487	0.745124	0.800719		Number of values	4	4	4	4		Treatment (between columns)	0.1045	3	0.03485	F (3, 12) = 57.02		w1118 vs. A259T	0.00697	-0.04493 to 0.05887	No	ns	0.9776
0.92179	0.87052	0.687038	0.751117								Residual (within columns)	0.007334	12	0.0006112			w1118 vs. A259T+Rot	0.1913	0.1394 to 0.2432	Yes	****	<0.0001
0.886161	0.9177	0.712309	0.772587		Minimum	0.8862	0.8705	0.687	0.7511		Total	0.1119	15				w1118 vs. w1118+Rot	0.1248	0.07290 to 0.1767	Yes	****	<0.0001
0.891264	0.899825	0.725554	0.811803		Maximum	0.9362	0.9195	0.7451	0.8118								A259T vs. A259T+Rot	0.1844	0.1325 to 0.2363	Yes	****	<0.0001
					Range	0.05004	0.04897	0.05809	0.06069								A259T vs. w1118+Rot	0.1178	0.06593 to 0.1697	Yes	***	0.0001
																	A259T+Rot vs. w1118+Rot	-0.06655	-0.1185 to -0.01465	Yes	*	0.0116
					Mean	0.9089	0.9019	0.7175	0.7841
					Std. Deviation	0.02408	0.02272	0.02438	0.02747
					Std. Error of Mean	0.01204	0.01136	0.01219	0.01374
Figure 3n
	w1118								ACO2-A259T								w1118+Rot								ACO2-A259T+Rot
PPL1	10	8	9	12	12	11	10		11	12	10	9	11	12	11	9	8	7	9	7	6	5	7		8	7	6	5	6	7
PPM1/2	8	7	7	8	7	6	7		6	7	8	7	6	5	5	7	5	6	4	3	6	5	4		3	3	3	5	4	2
	w1118			ACO2-A259T			w1118+Rot			ACO2-A259T+Rot
PPL1	10.2857	0.565445	7	10.625	0.419928	8	7	0.48795	7	6.5	0.428174	6
PPM1/2	7.14286	0.26082	7	6.375	0.375	8	4.71429	0.42056	7	3.33333	0.421637	6
Column A	w1118			P value	Mean of w1118	Mean of ACO2-A259T	Difference	SE of difference	t ratio	df
vs.	vs.		PPL1	0.632549	10.29	10.63	-0.3393	0.6929	0.4896	13
Column B	ACO2-A259T		PPM1/2	0.126466	7.143	6.375	0.7679	0.4702	1.633	13
Test details
Test name	Unpaired t test
Variance assumption	Individual variance for each row
Multiple comparisons	False Discovery Rate (FDR)
Method	Two-stage step-up (Benjamini, Krieger, and Yekutieli)
Desired FDR (Q)	1.00%
Column C	w1118+Rot			P value	Mean of w1118+Rot	Mean of ACO2-A259T+Rot	Difference	SE of difference	t ratio	df
vs.	vs.		PPL1	0.464898	7	6.5	0.5	0.6604	0.7571	11
Column D	ACO2-A259T+Rot		PPM1/2	0.041703	4.714	3.333	1.381	0.5993	2.304	11
Test details
Test name	Unpaired t test
Variance assumption	Individual variance for each row
Multiple comparisons	False Discovery Rate (FDR)
Method	Two-stage step-up (Benjamini, Krieger, and Yekutieli)
Desired FDR (Q)	1.00%

## Sheet: Figure 4
Figure 4a
Con	TA 5mM	TA 10mM	TA 20mM	TA 50mM			Con	TA 5mM	TA 10mM	TA 20mM	TA 50mM
100	72.117	47.4053	36.7792	32.5783		Number of values	3	3	3	3	3
100	77.43	55.6013	38.715	33.7726
100	75.7825	53.1302	47.3641	29.654		Minimum	100	72.12	47.41	36.78	29.65
						Maximum	100	77.43	55.6	47.36	33.77
						Range	0	5.313	8.196	10.58	4.119
						Mean	100	75.11	52.05	40.95	32
						Std. Deviation	0	2.72	4.204	5.636	2.119
						Std. Error of Mean	0	1.57	2.427	3.254	1.223
Figure 4b
Con	TA 5mM	TA 10mM	TA 20mM	TA 50mM			Con	TA 5mM	TA 10mM	TA 20mM	TA 50mM		ANOVA table	SS	DF	MS	F (DFn, DFd)		Dunnett's multiple comparisons test	Mean Diff.	95.00% CI of diff.	Below threshold?	Summary	Adjusted P Value
100	83.4469	81.7612	60.2559	35.4165		Number of values	4	4	4	4	4		Treatment (between columns)	10088	4	2522	F (4, 15) = 191.5		Con vs. TA 5mM	15.16	8.156 to 22.15	Yes	***	0.0001
100	82.3573	73.4396	58.4407	30.079									Residual (within columns)	197.5	15	13.17			Con vs. TA 10mM	23.54	16.54 to 30.54	Yes	****	<0.0001
100	84.6367	70.4318	60.2074	30.7347		Minimum	100	82.36	70.43	58.44	30.08		Total	10286	19				Con vs. TA 20mM	39.8	32.80 to 46.80	Yes	****	<0.0001
100	88.9366	80.2015	61.9125	41.1745		Maximum	100	88.94	81.76	61.91	41.17								Con vs. TA 50mM	65.65	58.65 to 72.65	Yes	****	<0.0001
						Range	0	6.579	11.33	3.472	11.1
						Mean	100	84.84	76.46	60.2	34.35
						Std. Deviation	0	2.883	5.403	1.418	5.132
						Std. Error of Mean	0	1.441	2.701	0.7089	2.566
Figure 4e
Time (minutes)	Control				siR-ACO2				NC
1.37956	524.311	537.504	506.172		287.132	282.966	285.53		560.44	589.238	567.46	504.592
9.95594	513.143	516.617	492.424		286.172	280.172	278.843		553.316	585.438	557.338	494.058
18.4754	510.36	520.755	490.992		288.207	283.833	278.142		557.489	589.936	563.57	493.896
27.1537	173.631	133.275	169.328		92.1587	93.5008	104.484		181.057	198.739	182.335	178.055
35.7035	160.556	127.332	159.647		86.5817	92.1755	95.5949		173.398	193.171	179.744	164.739
44.2651	155.047	135.12	152.467		82.8158	84.3777	89.6204		169.605	184.429	172.109	157.215
52.9377	581.157	659.347	641.979		352.949	370.197	362.557		674.019	693.986	837.244	708.204
61.513	592.719	656.915	636.461		339.371	363.313	356.121		659.114	680.63	804.21	649.048
70.0602	564.148	603.554	600.034		323.48	348.851	338.257		611.55	640.413	744.116	605.273
78.691	61.8584	39.4946	75.9458		37.5694	47.3846	58.2577		69.4571	92.9444	75.5153	72.6167
87.2452	67.1907	41.9055	78.5826		40.4261	53.5025	63.8977		75.4433	97.8945	84.4361	76.645
95.7566	63.3483	39.0619	70.8608		37.8913	50.0788	59.0285		71.3182	90.6143	80.552	70.1496
Figure 4f
Time (minutes)	Control					TA-10mM					TA-20mM					TA-50mM
1.37956	311.612	260.859	280.919	279.898	338.548	209.358	253.016	175.368	183.544	205.161	284.858	249.858	236.936	223.655	263.848	101.917	154.121	161.697	109.635	79.7126
9.93566	299.018	255.172	279.234	270.72	331.001	197.272	243.811	155.565	177.035	203.918	272.769	240.029	228.963	219.161	255.636	98.3443	147.973	158.325	107.652	81.0105
18.517	298.649	255.33	277.003	268.998	328.843	196.857	245.91	128.892	176.747	206.812	275.103	240.604	228.453	222.499	259.303	97.8397	148.187	157.209	109.03	82.0211
27.1739	100.665	79.1435	102.59	84.195	103.638	65.826	86.6593	42.0898	63.5745	77.6831	94.2098	71.0792	74.7946	68.9859	79.0854	39.7876	44.8643	57.6437	41.0361	28.785
35.7555	95.9382	70.2362	90.4097	77.3752	93.9909	65.0491	85.5455	27.6498	63.5911	75.9723	91.4309	72.2409	76.6387	68.6819	81.1851	40.0779	45.4038	57.8257	41.6868	29.9242
44.3374	87.442	64.294	81.3124	69.2564	91.0647	59.7127	77.9408	36.9607	61.7805	71.778	85.9514	72.7256	73.294	65.8794	79.8294	37.9785	44.9061	55.5671	39.4443	30.4145
53.0008	456.547	441.691	511.811	507.582	624.021	235.349	266.413	168.234	231.48	268.799	295.505	261.687	269.156	261.362	288.051	105.824	161.589	178.144	127.262	87.1223
61.5291	450.233	431.515	479.318	478.016	593.324	225.621	259.055	122.302	214.218	251.199	288.861	243.652	241.806	242.585	269.423	107.519	155.721	167.554	119.494	92.299
70.0862	432.782	414.225	450.717	453.456	569.854	207.409	239.115	188.474	198.596	235.347	270.804	223.828	220.347	225.681	245.923	98.8238	146.719	157.925	111.438	87.1904
78.7687	43.1432	25.154	46.7227	30.9963	40.4117	33.8171	44.3516	5.25596	33.2216	38.4566	47.6395	30.6622	36.979	35.9287	34.3338	22.9739	17.4251	28.2584	21.5202	19.1973
87.3019	47.251	28.7241	48.705	33.1703	48.592	35.8503	43.0916	12.3171	34.0673	36.4344	46.9731	31.1039	35.6382	38.9896	37.5743	24.0694	16.2306	27.5068	19.5493	19.2158
95.8905	44.0796	27.0119	43.9858	29.7262	46.9192	33.5066	41.13	9.77354	33.8479	36.0882	43.2428	29.0555	35.4598	35.6851	36.6269	20.4649	16.4517	28.5725	18.9231	16.2624
Figure 4d
Control	siR-Aco2			Control	siR-Aco2		Unpaired t test
100	64.6592		Number of values	4	4		P value	<0.0001
100	67.438						P value summary	****
100	58.4865		Minimum	100	58.15		Significantly different (P < 0.05)?	Yes
100	58.1545		Maximum	100	67.44		One- or two-tailed P value?	Two-tailed
			Range	0	9.283		t, df	t=16.42, df=6
			Mean	100	62.18
			Std. Deviation	0	4.606
			Std. Error of Mean	0	2.303
Figure 4g
Con	siR-NC	siR-Aco2			Con	siR-NC	siR-Aco2		ANOVA table	SS	DF	MS	F (DFn, DFd)		Tukey's multiple comparisons test	Mean Diff.	95.00% CI of diff.	Below threshold?	Summary	Adjusted P Value
512.475	569.358	283.444		Number of values	3	3	3		Treatment (between columns)	272478	2	136239	F (2, 6) = 37.02		Con vs. siR-NC	22.04	-129.9 to 174.0	No	ns	0.8983
632.591	556.91	211.446							Residual (within columns)	22078	6	3680			Con vs. siR-Aco2	379.6	227.7 to 531.6	Yes	***	0.0006
674.465	627.128	185.739		Minimum	512.5	556.9	185.7		Total	294556	8				siR-NC vs. siR-Aco2	357.6	205.6 to 509.6	Yes	***	0.0009
				Maximum	674.5	627.1	283.4
				Range	162	70.22	97.71
				Mean	606.5	584.5	226.9
				Std. Deviation	84.09	37.47	50.65
				Std. Error of Mean	48.55	21.63	29.24
Figure 4h
Con	siR-NC	siR-Aco2			Con	siR-NC	siR-Aco2		ANOVA table	SS	DF	MS	F (DFn, DFd)		Tukey's multiple comparisons test	Mean Diff.	95.00% CI of diff.	Below threshold?	Summary	Adjusted P Value
360.653	387.738	192.187		Number of values	3	3	3		Treatment (between columns)	130452	2	65226	F (2, 6) = 42.41		Con vs. siR-NC	16.41	-81.84 to 114.7	No	ns	0.8682
428.854	377.644	134.126							Residual (within columns)	9229	6	1538			Con vs. siR-Aco2	263.2	165.0 to 361.5	Yes	***	0.0004
459.389	434.276	132.971		Minimum	360.7	377.6	133		Total	139680	8				siR-NC vs. siR-Aco2	246.8	148.5 to 345.0	Yes	***	0.0006
				Maximum	459.4	434.3	192.2
				Range	98.74	56.63	59.22
				Mean	416.3	399.9	153.1
				Std. Deviation	50.55	30.21	33.86
				Std. Error of Mean	29.19	17.44	19.55
Figure 4i
Con	siR-NC	siR-Aco2			Con	siR-NC	siR-Aco2		ANOVA table	SS	DF	MS	F (DFn, DFd)		Tukey's multiple comparisons test	Mean Diff.	95.00% CI of diff.	Below threshold?	Summary	Adjusted P Value
615.146	705.031	350.566		Number of values	3	3	3		Treatment (between columns)	543670	2	271835	F (2, 6) = 26.17		Con vs. siR-NC	-25.22	-280.5 to 230.1	No	ns	0.951
828.481	862.58	244.801							Residual (within columns)	62312	6	10385			Con vs. siR-Aco2	508.3	253.0 to 763.6	Yes	**	0.0021
852.272	803.954	175.604		Minimum	615.1	705	175.6		Total	605982	8				siR-NC vs. siR-Aco2	533.5	278.2 to 788.8	Yes	**	0.0017
				Maximum	852.3	862.6	350.6
				Range	237.1	157.5	175
				Mean	765.3	790.5	257
				Std. Deviation	130.6	79.63	88.12
				Std. Error of Mean	75.39	45.97	50.87
Figure 4j																					Summary	Adjusted P Value
Con	siR-NC	siR-Aco2			Con	siR-NC	siR-Aco2		ANOVA table	SS	DF	MS	F (DFn, DFd)		Tukey's multiple comparisons test	Mean Diff.	95.00% CI of diff.	Below threshold?	Summary	Adjusted P Value	**	0.0025
102.671	135.673	67.1221		Number of values	3	3	3		Treatment (between columns)	49747	2	24874	F (2, 6) = 6.319		Con vs. siR-NC	-47.27	-204.4 to 109.9	No	ns	0.6471	ns	0.1485
195.891	305.669	33.3548							Residual (within columns)	23619	6	3936			Con vs. siR-Aco2	128.7	-28.51 to 285.9	No	ns	0.1006	****	<0.0001
177.807	176.826	-10.1348		Minimum	102.7	135.7	-10.13		Total	73366	8				siR-NC vs. siR-Aco2	175.9	18.76 to 333.1	Yes	*	0.0321
				Maximum	195.9	305.7	67.12
				Range	93.22	170	77.26
				Mean	158.8	206.1	30.11
				Std. Deviation	49.43	88.69	38.73
				Std. Error of Mean	28.54	51.2	22.36
Figure 4k																					Summary	Adjusted P Value
Con	TA-10mM	TA-20mM	TA-50mM			Con	TA-10mM	TA-20mM	TA-50mM		ANOVA table	SS	DF	MS	F (DFn, DFd)		Dunnett's multiple comparisons test	Mean Diff.	95.00% CI of diff.	Below threshold?	**	0.0023
303.093	201.163	277.577	99.3669		Number of values	3	3	3	3		Treatment (between columns)	51710	3	17237	F (3, 8) = 33.88		Con vs. TA-10mM	93.46	40.43 to 146.5	Yes	ns	0.1202
268.086	200.427	237.474	154.585								Residual (within columns)	4070	8	508.8			Con vs. TA-20mM	39.48	-13.56 to 92.52	No	****	<0.0001
303.001	192.203	240.684	94.8434		Minimum	268.1	192.2	237.5	94.84		Total	55781	11				Con vs. TA-50mM	175.1	122.1 to 228.2	Yes
					Maximum	303.1	201.2	277.6	154.6
					Range	35.01	8.96	40.1	59.74
					Mean	291.4	197.9	251.9	116.3
					Std. Deviation	20.18	4.974	22.28	33.26
					Std. Error of Mean	11.65	2.872	12.87	19.2
Figure 4l																					Summary	Adjusted P Value
Con	TA-10mM	TA-20mM	TA-50mM			Con	TA-10mM	TA-20mM	TA-50mM		ANOVA table	SS	DF	MS	F (DFn, DFd)		Dunnett's multiple comparisons test	Mean Diff.	95.00% CI of diff.	Below threshold?	****	<0.0001
208.411	137.633	187.046	60.0856		Number of values	3	3	3	3		Treatment (between columns)	27975	3	9325	F (3, 8) = 33.30		Con vs. TA-10mM	69.95	30.61 to 109.3	Yes	***	0.0001
186.755	140.953	164.012	103.55								Residual (within columns)	2240	8	280			Con vs. TA-20mM	31.26	-8.084 to 70.60	No	****	<0.0001
216.415	123.139	166.743	59.6282		Minimum	186.8	123.1	164	59.63		Total	30215	11				Con vs. TA-50mM	129.4	90.09 to 168.8	Yes
					Maximum	216.4	141	187	103.6
					Range	29.66	17.81	23.03	43.92
					Mean	203.9	133.9	172.6	74.42
					Std. Deviation	15.34	9.473	12.59	25.23
					Std. Error of Mean	8.859	5.469	7.266	14.56
Figure 4m																					Summary	Adjusted P Value
Con	TA-10mM	TA-20mM	TA-50mM			Con	TA-10mM	TA-20mM	TA-50mM		ANOVA table	SS	DF	MS	F (DFn, DFd)		Dunnett's multiple comparisons test	Mean Diff.	95.00% CI of diff.	Below threshold?	***	0.0001
446.52	222.793	285.057	104.055		Number of values	3	3	3	3		Treatment (between columns)	203991	3	67997	F (3, 8) = 63.83		Con vs. TA-10mM	258.6	181.8 to 335.3	Yes	****	<0.0001
454.879	207.266	243.413	161.275								Residual (within columns)	8522	8	1065			Con vs. TA-20mM	218.4	141.6 to 295.1	Yes	****	<0.0001
537.709	233.273	255.504	104.134		Minimum	446.5	207.3	243.4	104.1		Total	212513	11				Con vs. TA-50mM	356.5	279.8 to 433.3	Yes
					Maximum	537.7	233.3	285.1	161.3
					Range	91.19	26.01	41.64	57.22
					Mean	479.7	221.1	261.3	123.2
					Std. Deviation	50.41	13.09	21.42	33.01
					Std. Error of Mean	29.1	7.555	12.37	19.06
Figure 4n
Con	TA-10mM	TA-20mM	TA-50mM			Con	TA-10mM	TA-20mM	TA-50mM		ANOVA table	SS	DF	MS	F (DFn, DFd)		Dunnett's multiple comparisons test	Mean Diff.	95.00% CI of diff.	Below threshold?
143.428	21.6305	7.47977	4.68861		Number of values	3	3	3	3		Treatment (between columns)	69484	3	23161	F (3, 8) = 38.49		Con vs. TA-10mM	165.1	107.4 to 222.8	Yes
186.793	6.83875	5.93896	6.69029								Residual (within columns)	4815	8	601.8			Con vs. TA-20mM	178.9	121.2 to 236.6	Yes
234.707	41.0708	14.8204	9.29091		Minimum	143.4	6.839	5.939	4.689		Total	74299	11				Con vs. TA-50mM	181.4	123.7 to 239.1	Yes
					Maximum	234.7	41.07	14.82	9.291
					Range	91.28	34.23	8.881	4.602
					Mean	188.3	23.18	9.413	6.89
					Std. Deviation	45.66	17.17	4.746	2.308
					Std. Error of Mean	26.36	9.912	2.74	1.332

## Sheet: Figure 5
Figure 5c
WT	Aco2A252T/A252T			WT	Aco2A252T/A252T		Unpaired t test
0.818394	0.813984		Number of values	6	6		P value	0.0006
0.900376	0.694988						P value summary	***
0.836369	0.646767		Minimum	0.7967	0.6259		Significantly different (P < 0.05)?	Yes
0.839728	0.655365		Maximum	0.9004	0.814		One- or two-tailed P value?	Two-tailed
0.846505	0.681876		Range	0.1037	0.188		t, df	t=4.961, df=10
0.796694	0.625937
			Mean	0.8397	0.6865
			Std. Deviation	0.03476	0.06717
			Std. Error of Mean	0.01419	0.02742
Figure 5d
WT	Aco2A252T/A252T			WT	Aco2A252T/A252T		Unpaired t test
0.86334	1.02846		Number of values	6	6		P value	0.0001
0.910787	1.0068						P value summary	***
0.824153	1.05944		Minimum	0.8242	0.9814		Significantly different (P < 0.05)?	Yes
0.827988	0.981354		Maximum	0.9108	1.157		One- or two-tailed P value?	Two-tailed
0.871177	1.01082		Range	0.08663	0.1756		t, df	t=6.130, df=10
0.883226	1.15694
			Mean	0.8634	1.041
			Std. Deviation	0.03315	0.06257
			Std. Error of Mean	0.01353	0.02555
Figure 5f
WT	Aco2A252T/A252T			WT	Aco2A252T/A252T		Unpaired t test
1	0.707046		Number of values	3	3		P value	0.0035
1	0.482926						P value summary	**
1	0.605644		Minimum	1	0.4829		Significantly different (P < 0.05)?	Yes
			Maximum	1	0.707		One- or two-tailed P value?	Two-tailed
			Range	0	0.2241		t, df	t=6.196, df=4
			Mean	1	0.5985
			Std. Deviation	0	0.1122
			Std. Error of Mean	0	0.0648
Figure 5g
WT	Aco2A252T/A252T			WT	Aco2A252T/A252T		Unpaired t test
1	0.641504		Number of values	3	3		P value	<0.0001
1	0.676516						P value summary	****
1	0.654983		Minimum	1	0.6415		Significantly different (P < 0.05)?	Yes
			Maximum	1	0.6765		One- or two-tailed P value?	Two-tailed
			Range	0	0.03501		t, df	t=33.58, df=4
			Mean	1	0.6577
			Std. Deviation	0	0.01766
			Std. Error of Mean	0	0.0102
Figure 5i
WT	Aco2A252T/A252T			WT	Aco2A252T/A252T		Unpaired t test
1.51534	0.442178		Number of values	6	6		P value	0.0393
1.39178	0.600674						P value summary	*
0.893358	0.525787		Minimum	0.8934	0.4422		Significantly different (P < 0.05)?	Yes
0.915489	0.871813		Maximum	1.515	1.295		One- or two-tailed P value?	Two-tailed
1.0934	0.633845		Range	0.622	0.8529		t, df	t=2.370, df=10
0.945222	1.29504
			Mean	1.126	0.7282
			Std. Deviation	0.2662	0.313
			Std. Error of Mean	0.1087	0.1278
Figure 5j
WT	Aco2A252T/A252T			WT	Aco2A252T/A252T		Unpaired t test
2.02694	0.759475		Number of values	6	6		P value	0.001
2.48615	1.02955						P value summary	***
1.81935	0.700228		Minimum	1.364	0.7002		Significantly different (P < 0.05)?	Yes
1.69563	0.986565		Maximum	2.486	1.378		One- or two-tailed P value?	Two-tailed
1.59748	0.985434		Range	1.122	0.6775		t, df	t=4.598, df=10
1.36438	1.37777
			Mean	1.832	0.9732
			Std. Deviation	0.3894	0.2397
			Std. Error of Mean	0.159	0.09787
Figure 5m
w1118	A259T	w1118+Rapa	A259T+Rapa			w1118	A259T	w1118+Rapa	A259T+Rapa		ANOVA table	SS	DF	MS	F (DFn, DFd)		Tukey's multiple comparisons test	Mean Diff.	95.00% CI of diff.	Below threshold?	Summary	Adjusted P Value
0.428462	0.301676	0.59295	0.529532		Number of values	5	5	5	5		Treatment (between columns)	0.1501	3	0.05003	F (3, 16) = 28.35		w1118 vs. A259T	0.09306	0.01705 to 0.1691	Yes	*	0.0141
0.502711	0.360965	0.657458	0.56585								Residual (within columns)	0.02823	16	0.001764			w1118 vs. w1118+Rapa	-0.1491	-0.2251 to -0.07307	Yes	***	0.0002
0.461724	0.409581	0.62482	0.495434		Minimum	0.4285	0.3017	0.5929	0.4442		Total	0.1783	19				w1118 vs. A259T+Rapa	-0.03415	-0.1102 to 0.04186	No	ns	0.5846
0.498383	0.403666	0.599941	0.523075		Maximum	0.5027	0.4461	0.6575	0.5659								A259T vs. w1118+Rapa	-0.2421	-0.3181 to -0.1661	Yes	****	<0.0001
0.496026	0.446114	0.657509	0.444178		Range	0.07425	0.1444	0.06456	0.1217								A259T vs. A259T+Rapa	-0.1272	-0.2032 to -0.05121	Yes	**	0.001
																	w1118+Rapa vs. A259T+Rapa	0.1149	0.03891 to 0.1909	Yes	**	0.0026
					Mean	0.4775	0.3844	0.6265	0.5116
					Std. Deviation	0.03189	0.05524	0.03063	0.04529
					Std. Error of Mean	0.01426	0.0247	0.0137	0.02025
Figure 5n
w1118	A259T	w1118+Rapa	A259T+Rapa			w1118	A259T	w1118+Rapa	A259T+Rapa		ANOVA table	SS	DF	MS	F (DFn, DFd)		Tukey's multiple comparisons test	Mean Diff.	95.00% CI of diff.	Below threshold?	Summary	Adjusted P Value
0.369814	0.533942	0.424623	0.60309		Number of values	3	3	3	3		Treatment (between columns)	0.05567	3	0.01856	F (3, 8) = 11.58		w1118 vs. A259T	-0.1444	-0.2491 to -0.03979	Yes	**	0.0096
0.401177	0.587789	0.435119	0.503534								Residual (within columns)	0.01282	8	0.001602			w1118 vs. w1118+Rapa	-0.004842	-0.1095 to 0.09982	No	ns	0.9987
0.4624	0.545008	0.388177	0.523396		Minimum	0.3698	0.5339	0.3882	0.5035		Total	0.06849	11				w1118 vs. A259T+Rapa	-0.1322	-0.2369 to -0.02755	Yes	*	0.0157
					Maximum	0.4624	0.5878	0.4351	0.6031								A259T vs. w1118+Rapa	0.1396	0.03494 to 0.2443	Yes	*	0.0116
					Range	0.09259	0.05385	0.04694	0.09956								A259T vs. A259T+Rapa	0.01224	-0.09242 to 0.1169	No	ns	0.9808
																	w1118+Rapa vs. A259T+Rapa	-0.1274	-0.2320 to -0.02270	Yes	*	0.0191
					Mean	0.4111	0.5556	0.416	0.5433
					Std. Deviation	0.04709	0.02844	0.02464	0.05269
					Std. Error of Mean	0.02719	0.01642	0.01422	0.03042
Figure 5q
w1118	A259T			w1118	A259T		Unpaired t test
0.516173	0.417012		Number of values	3	3		P value	0.0054
0.519684	0.350898						P value summary	**
0.521511	0.320302		Minimum	0.5162	0.3203		Significantly different (P < 0.05)?	Yes
			Maximum	0.5215	0.417		One- or two-tailed P value?	Two-tailed
			Range	0.005338	0.09671		t, df	t=5.472, df=4
			Mean	0.5191	0.3627
			Std. Deviation	0.002713	0.04943
			Std. Error of Mean	0.001566	0.02854
Figure 5r
w1118	A259T			w1118	A259T		Unpaired t test
0.917903	0.82516		Number of values	3	3		P value	0.0123
0.994612	0.739602						P value summary	*
0.989927	0.669328		Minimum	0.9179	0.6693		Significantly different (P < 0.05)?	Yes
			Maximum	0.9946	0.8252		One- or two-tailed P value?	Two-tailed
			Range	0.07671	0.1558		t, df	t=4.331, df=4
			Mean	0.9675	0.7447
			Std. Deviation	0.043	0.07804
			Std. Error of Mean	0.02483	0.04506
Figure 5s
w1118	A259T	w1118+Rapa	A259T+Rapa			w1118	A259T	w1118+Rapa	A259T+Rapa		ANOVA table	SS	DF	MS	F (DFn, DFd)		Tukey's multiple comparisons test	Mean Diff.	95.00% CI of diff.	Below threshold?	Summary	Adjusted P Value
74.44	64.44	70	65.41		Number of values	6	6	6	6		Treatment (between columns)	425.8	3	141.9	F (3, 20) = 5.146		w1118 vs. A259T	9.258	0.7712 to 17.75	Yes	*	0.0294
75.56	55.56	79.14	73.97								Residual (within columns)	551.7	20	27.58			w1118 vs. w1118+Rapa	-1.85	-10.34 to 6.637	No	ns	0.9277
71.11	58.89	73.07	67.78		Minimum	63.33	55.56	66.67	60		Total	977.5	23				w1118 vs. A259T+Rapa	2.88	-5.607 to 11.37	No	ns	0.7787
63.33	60	74.44	63.33		Maximum	75.56	70	79.14	76.67								A259T vs. w1118+Rapa	-11.11	-19.60 to -2.621	Yes	**	0.0077
74.44	60	72.22	76.67		Range	12.23	14.44	12.47	16.67								A259T vs. A259T+Rapa	-6.378	-14.87 to 2.109	No	ns	0.1861
65.56	70	66.67	60														w1118+Rapa vs. A259T+Rapa	4.73	-3.757 to 13.22	No	ns	0.4227
					Mean	70.74	61.48	72.59	67.86
					Std. Deviation	5.148	5.05	4.206	6.376
					Std. Error of Mean	2.102	2.061	1.717	2.603

## Sheet: Figure 6
Figure 6d
Control	Rot	siR-NC+Rot	siR-Aco2+Rot	siR-NC	siR-Aco2	siR-NC+Rapa	siR-Aco2+Rapa	siR-NC+BafA1	siR-Aco2+BafA1			Control	Rot	siR-NC+Rot	siR-Aco2+Rot	siR-NC	siR-Aco2	siR-NC+Rapa	siR-Aco2+Rapa	siR-NC+BafA1	siR-Aco2+BafA1		ANOVA table	SS	DF	MS	F (DFn, DFd)		Tukey's multiple comparisons test	Mean Diff.	95.00% CI of diff.	Below threshold?	Summary	Adjusted P Value
0.60636	0.379148	0.409358	0.353744	0.607082	0.45473	0.70727	0.579656	0.927362	0.787172		Number of values	4	4	4	4	4	4	4	4	4	4		Treatment (between columns)	1.101	9	0.1224	F (9, 30) = 14.80		Control vs. Rot	0.1927	-0.02660 to 0.4120	No	ns	0.1232
0.572321	0.355074	0.360722	0.309636	0.569983	0.409817	0.728015	0.458126	0.823414	0.642558														Residual (within columns)	0.248	30	0.008267			Control vs. siR-NC+Rot	0.1888	-0.03052 to 0.4081	No	ns	0.1393
0.608602	0.420424	0.418786	0.382765	0.549055	0.505899	0.691831	0.490255	0.845075	0.62752		Minimum	0.5723	0.3551	0.3607	0.3096	0.5491	0.4098	0.6918	0.4581	0.8234	0.5714		Total	1.349	39				Control vs. siR-Aco2+Rot	0.2261	0.006768 to 0.4454	Yes	*	0.0391
0.65387	0.515657	0.497103	0.490672	0.666335	0.503484	1.02191	0.690974	1.12336	0.571364		Maximum	0.6539	0.5157	0.4971	0.4907	0.6663	0.5059	1.022	0.691	1.123	0.7872								Control vs. siR-NC	0.01217	-0.2071 to 0.2315	No	ns	>0.9999
											Range	0.08155	0.1606	0.1364	0.181	0.1173	0.09608	0.3301	0.2328	0.2999	0.2158								Control vs. siR-Aco2	0.1418	-0.07751 to 0.3611	No	ns	0.4747
																													Control vs. siR-NC+Rapa	-0.177	-0.3963 to 0.04235	No	ns	0.1986
											Mean	0.6103	0.4176	0.4215	0.3842	0.5981	0.4685	0.7873	0.5548	0.9298	0.6572								Control vs. siR-Aco2+Rapa	0.05554	-0.1638 to 0.2749	No	ns	0.9965
											Std. Deviation	0.03346	0.07074	0.05646	0.07708	0.05142	0.04567	0.1571	0.1044	0.1366	0.09193								Control vs. siR-NC+BafA1	-0.3195	-0.5388 to -0.1002	Yes	***	0.0009
											Std. Error of Mean	0.01673	0.03537	0.02823	0.03854	0.02571	0.02283	0.07857	0.05218	0.06829	0.04597								Control vs. siR-Aco2+BafA1	-0.04687	-0.2662 to 0.1725	No	ns	0.9991
																													Rot vs. siR-NC+Rot	-0.003916	-0.2232 to 0.2154	No	ns	>0.9999
																													Rot vs. siR-Aco2+Rot	0.03337	-0.1859 to 0.2527	No	ns	>0.9999
																													Rot vs. siR-NC	-0.1805	-0.3999 to 0.03878	No	ns	0.179
																													Rot vs. siR-Aco2	-0.05091	-0.2702 to 0.1684	No	ns	0.9982
																													Rot vs. siR-NC+Rapa	-0.3697	-0.5890 to -0.1504	Yes	***	0.0001
																													Rot vs. siR-Aco2+Rapa	-0.1372	-0.3565 to 0.08214	No	ns	0.5199
																													Rot vs. siR-NC+BafA1	-0.5122	-0.7315 to -0.2929	Yes	****	<0.0001
																													Rot vs. siR-Aco2+BafA1	-0.2396	-0.4589 to -0.02026	Yes	*	0.0237
																													siR-NC+Rot vs. siR-Aco2+Rot	0.03729	-0.1820 to 0.2566	No	ns	0.9998
																													siR-NC+Rot vs. siR-NC	-0.1766	-0.3959 to 0.04270	No	ns	0.2006
																													siR-NC+Rot vs. siR-Aco2	-0.04699	-0.2663 to 0.1723	No	ns	0.999
																													siR-NC+Rot vs. siR-NC+Rapa	-0.3658	-0.5851 to -0.1464	Yes	***	0.0001
																													siR-NC+Rot vs. siR-Aco2+Rapa	-0.1333	-0.3526 to 0.08606	No	ns	0.5588
																													siR-NC+Rot vs. siR-NC+BafA1	-0.5083	-0.7276 to -0.2890	Yes	****	<0.0001
																													siR-NC+Rot vs. siR-Aco2+BafA1	-0.2357	-0.4550 to -0.01634	Yes	*	0.0274
																													siR-Aco2+Rot vs. siR-NC	-0.2139	-0.4332 to 0.005407	No	ns	0.0606
																													siR-Aco2+Rot vs. siR-Aco2	-0.08428	-0.3036 to 0.1350	No	ns	0.9433
																													siR-Aco2+Rot vs. siR-NC+Rapa	-0.4031	-0.6224 to -0.1837	Yes	****	<0.0001
																													siR-Aco2+Rot vs. siR-Aco2+Rapa	-0.1705	-0.3899 to 0.04877	No	ns	0.238
																													siR-Aco2+Rot vs. siR-NC+BafA1	-0.5456	-0.7649 to -0.3263	Yes	****	<0.0001
																													siR-Aco2+Rot vs. siR-Aco2+BafA1	-0.2729	-0.4923 to -0.05363	Yes	**	0.0064
																													siR-NC vs. siR-Aco2	0.1296	-0.08969 to 0.3489	No	ns	0.5951
																													siR-NC vs. siR-NC+Rapa	-0.1891	-0.4085 to 0.03018	No	ns	0.1378
																													siR-NC vs. siR-Aco2+Rapa	0.04336	-0.1760 to 0.2627	No	ns	0.9995
																													siR-NC vs. siR-NC+BafA1	-0.3317	-0.5510 to -0.1124	Yes	***	0.0005
																													siR-NC vs. siR-Aco2+BafA1	-0.05904	-0.2784 to 0.1603	No	ns	0.9946
																													siR-Aco2 vs. siR-NC+Rapa	-0.3188	-0.5381 to -0.09946	Yes	***	0.0009
																													siR-Aco2 vs. siR-Aco2+Rapa	-0.08627	-0.3056 to 0.1330	No	ns	0.9351
																													siR-Aco2 vs. siR-NC+BafA1	-0.4613	-0.6806 to -0.2420	Yes	****	<0.0001
																													siR-Aco2 vs. siR-Aco2+BafA1	-0.1887	-0.4080 to 0.03065	No	ns	0.1399
																													siR-NC+Rapa vs. siR-Aco2+Rapa	0.2325	0.01319 to 0.4518	Yes	*	0.0309
																													siR-NC+Rapa vs. siR-NC+BafA1	-0.1425	-0.3619 to 0.07677	No	ns	0.4676
																													siR-NC+Rapa vs. siR-Aco2+BafA1	0.1301	-0.08922 to 0.3494	No	ns	0.5904
																													siR-Aco2+Rapa vs. siR-NC+BafA1	-0.375	-0.5944 to -0.1557	Yes	****	<0.0001
																													siR-Aco2+Rapa vs. siR-Aco2+BafA1	-0.1024	-0.3217 to 0.1169	No	ns	0.8413
																													siR-NC+BafA1 vs. siR-Aco2+BafA1	0.2726	0.05333 to 0.4920	Yes	**	0.0064
Figure 6e
Con	Rot	TA	TA+Rot	Rapa	TA+Rapa			Con	Rot	TA	TA+Rot	Rapa	TA+Rapa		ANOVA table	SS	DF	MS	F (DFn, DFd)		Tukey's multiple comparisons test	Mean Diff.	95.00% CI of diff.	Below threshold?	Summary	Adjusted P Value
0.735806	0.522412	0.52314	0.51888	0.822845	0.668495		Number of values	4	4	4	4	4	4		Treatment (between columns)	0.312	5	0.06241	F (5, 18) = 7.089		Con vs. Rot	0.133	-0.07786 to 0.3438	No	ns	0.3775
0.755987	0.671565	0.559384	0.580019	0.794438	0.543717										Residual (within columns)	0.1585	18	0.008804			Con vs. TA	0.1726	-0.03821 to 0.3835	No	ns	0.1474
0.809433	0.706124	0.636261	0.590805	0.855043	0.718611		Minimum	0.5581	0.4273	0.45	0.4031	0.7944	0.5437		Total	0.4705	23				Con vs. TA+Rot	0.1916	-0.01921 to 0.4025	No	ns	0.0875
0.558133	0.427272	0.450002	0.403078	0.942467	0.57944		Maximum	0.8094	0.7061	0.6363	0.5908	0.9425	0.7186								Con vs. Rapa	-0.1389	-0.3497 to 0.07199	No	ns	0.3336
							Range	0.2513	0.2789	0.1863	0.1877	0.148	0.1749								Con vs. TA+Rapa	0.08727	-0.1236 to 0.2981	No	ns	0.7732
																					Rot vs. TA	0.03965	-0.1712 to 0.2505	No	ns	0.9899
							Mean	0.7148	0.5818	0.5422	0.5232	0.8537	0.6276								Rot vs. TA+Rot	0.05865	-0.1522 to 0.2695	No	ns	0.9456
							Std. Deviation	0.109	0.1303	0.07747	0.08611	0.06415	0.08023								Rot vs. Rapa	-0.2719	-0.4827 to -0.06100	Yes	**	0.0075
							Std. Error of Mean	0.0545	0.06514	0.03874	0.04306	0.03207	0.04012								Rot vs. TA+Rapa	-0.04572	-0.2566 to 0.1651	No	ns	0.9809
																					TA vs. TA+Rot	0.019	-0.1919 to 0.2299	No	ns	0.9997
																					TA vs. Rapa	-0.3115	-0.5224 to -0.1006	Yes	**	0.0021
																					TA vs. TA+Rapa	-0.08537	-0.2962 to 0.1255	No	ns	0.7883
																					TA+Rot vs. Rapa	-0.3305	-0.5414 to -0.1197	Yes	**	0.0012
																					TA+Rot vs. TA+Rapa	-0.1044	-0.3152 to 0.1065	No	ns	0.625
																					Rapa vs. TA+Rapa	0.2261	0.01528 to 0.4370	Yes	*	0.0315
Figure 6f
Con	ACO2-OE	pcDNA3.1-EGFP	ACO2-EGFP-OE			Con	ACO2-OE	pcDNA3.1-EGFP	ACO2-EGFP-OE		ANOVA table	SS	DF	MS	F (DFn, DFd)		Tukey's multiple comparisons test	Mean Diff.	95.00% CI of diff.	Below threshold?	Summary	Adjusted P Value
0.753735	0.92477	0.820431	0.908272		Number of values	3	3	3	3		Treatment (between columns)	0.06179	3	0.0206	F (3, 8) = 12.56		Con vs. ACO2-OE	-0.1627	-0.2686 to -0.05677	Yes	**	0.0051
0.789652	0.985621	0.804963	0.958965								Residual (within columns)	0.01312	8	0.00164			Con vs. pcDNA3.1-EGFP	-0.03065	-0.1365 to 0.07525	No	ns	0.7919
0.748596	0.869589	0.758535	0.87852		Minimum	0.7486	0.8696	0.7585	0.8785		Total	0.07491	11				Con vs. ACO2-EGFP-OE	-0.1513	-0.2572 to -0.04536	Yes	**	0.0079
					Maximum	0.7897	0.9856	0.8204	0.959								ACO2-OE vs. pcDNA3.1-EGFP	0.132	0.02612 to 0.2379	Yes	*	0.0168
					Range	0.04106	0.116	0.0619	0.08045								ACO2-OE vs. ACO2-EGFP-OE	0.01141	-0.09449 to 0.1173	No	ns	0.9849
																	pcDNA3.1-EGFP vs. ACO2-EGFP-OE	-0.1206	-0.2265 to -0.01471	Yes	*	0.0269
					Mean	0.764	0.9267	0.7946	0.9153
					Std. Deviation	0.02237	0.05804	0.03221	0.04067
					Std. Error of Mean	0.01291	0.03351	0.0186	0.02348
Figure 6h
Con	siR-NC	TA	siR-Aco2			Con	siR-NC	TA	siR-Aco2		ANOVA table	SS	DF	MS	F (DFn, DFd)		Tukey's multiple comparisons test	Mean Diff.	95.00% CI of diff.	Below threshold?	Summary	Adjusted P Value
0.851003	0.819285	1.0069	1.21949		Number of values	3	3	3	3		Treatment (between columns)	0.1726	3	0.05753	F (3, 8) = 8.562		Con vs. siR-NC	-0.06453	-0.2789 to 0.1498	No	ns	0.7727
0.809538	0.883394	1.07272	1.0904								Residual (within columns)	0.05375	8	0.006719			Con vs. TA	-0.2163	-0.4307 to -0.001995	Yes	*	0.0479
0.708044	0.859488	0.937948	0.967507		Minimum	0.708	0.8193	0.9379	0.9675		Total	0.2263	11				Con vs. siR-Aco2	-0.3029	-0.5173 to -0.08860	Yes	**	0.0084
					Maximum	0.851	0.8834	1.073	1.219								siR-NC vs. TA	-0.1518	-0.3661 to 0.06253	No	ns	0.185
					Range	0.143	0.06411	0.1348	0.252								siR-NC vs. siR-Aco2	-0.2384	-0.4527 to -0.02408	Yes	*	0.0303
																	TA vs. siR-Aco2	-0.08661	-0.3009 to 0.1277	No	ns	0.591
					Mean	0.7895	0.8541	1.006	1.092
					Std. Deviation	0.07355	0.0324	0.06739	0.126
					Std. Error of Mean	0.04246	0.0187	0.03891	0.07275
Figure 6j
Control	siR-Aco2	TA			Control	siR-Aco2	TA		ANOVA table	SS	DF	MS	F (DFn, DFd)		Dunnett's multiple comparisons test	Mean Diff.	95.00% CI of diff.	Below threshold?	Summary	Adjusted P Value
1	0.690956	0.749154		Number of values	3	3	3		Treatment (between columns)	0.2027	2	0.1013	F (2, 6) = 59.41		Control vs. siR-Aco2	0.3288	0.2323 to 0.4254	Yes	***	0.0001
1	0.66128	0.615572							Residual (within columns)	0.01023	6	0.001706			Control vs. TA	0.3067	0.2101 to 0.4032	Yes	***	0.0002
1	0.66128	0.715323		Minimum	1	0.6613	0.6156		Total	0.2129	8
				Maximum	1	0.691	0.7492
				Range	0	0.02968	0.1336
				Mean	1	0.6712	0.6933
				Std. Deviation	0	0.01713	0.06945
				Std. Error of Mean	0	0.009892	0.0401
Figure 6k
Control	siR-Aco2	TA			Control	siR-Aco2	TA		ANOVA table	SS	DF	MS	F (DFn, DFd)		Dunnett's multiple comparisons test	Mean Diff.	95.00% CI of diff.	Below threshold?	Summary	Adjusted P Value
1	0.448548	0.490843		Number of values	3	3	3		Treatment (between columns)	0.5525	2	0.2763	F (2, 6) = 31.07		Control vs. siR-Aco2	0.5475	0.3271 to 0.7680	Yes	***	0.0007
1	0.556068	0.631418							Residual (within columns)	0.05335	6	0.008891			Control vs. TA	0.5005	0.2800 to 0.7209	Yes	**	0.0011
1	0.352737	0.376312		Minimum	1	0.3527	0.3763		Total	0.6058	8
				Maximum	1	0.5561	0.6314
				Range	0	0.2033	0.2551
				Mean	1	0.4525	0.4995
				Std. Deviation	0	0.1017	0.1278
				Std. Error of Mean	0	0.05873	0.07377
Figure 6m
Con	Rot	TA	TA+R	Rapa	TA+Rapa			Con	Rot	TA	TA+R	Rapa	TA+Rapa		ANOVA table	SS	DF	MS	F (DFn, DFd)		Tukey's multiple comparisons test	Mean Diff.	95.00% CI of diff.	Below threshold?	Summary	Adjusted P Value
1.30137	1.3867	0.990859	1.24601	1.55396	1.12344		Number of values	4	4	4	4	4	4		Treatment (between columns)	0.6484	5	0.1297	F (5, 18) = 11.79		Con vs. Rot	-0.0713	-0.3070 to 0.1644	No	ns	0.9242
1.35349	1.3992	1.03241	1.38167	1.30693	0.906949										Residual (within columns)	0.198	18	0.011			Con vs. TA	0.2599	0.02424 to 0.4956	Yes	*	0.0259
1.17125	1.22356	0.914461	1.21082	1.51393	1.02072		Minimum	1.159	1.224	0.9145	1.11	1.298	0.8406		Total	0.8463	23				Con vs. TA+R	0.009205	-0.2265 to 0.2449	No	ns	>0.9999
1.15924	1.26107	1.00792	1.11003	1.29811	0.840646		Maximum	1.353	1.399	1.032	1.382	1.554	1.123								Con vs. Rapa	-0.1719	-0.4076 to 0.06379	No	ns	0.2373
							Range	0.1943	0.1756	0.118	0.2716	0.2559	0.2828								Con vs. TA+Rapa	0.2734	0.03772 to 0.5091	Yes	*	0.0178
																					Rot vs. TA	0.3312	0.09554 to 0.5669	Yes	**	0.0034
							Mean	1.246	1.318	0.9864	1.237	1.418	0.9729								Rot vs. TA+R	0.0805	-0.1552 to 0.3162	No	ns	0.8808
							Std. Deviation	0.09615	0.08845	0.05091	0.1123	0.1347	0.1249								Rot vs. Rapa	-0.1006	-0.3363 to 0.1351	No	ns	0.7509
							Std. Error of Mean	0.04808	0.04423	0.02545	0.05614	0.06733	0.06244								Rot vs. TA+Rapa	0.3447	0.1090 to 0.5804	Yes	**	0.0023
																					TA vs. TA+R	-0.2507	-0.4864 to -0.01504	Yes	*	0.0333
																					TA vs. Rapa	-0.4318	-0.6675 to -0.1961	Yes	***	0.0002
																					TA vs. TA+Rapa	0.01348	-0.2222 to 0.2492	No	ns	>0.9999
																					TA+R vs. Rapa	-0.1811	-0.4168 to 0.05458	No	ns	0.1939
																					TA+R vs. TA+Rapa	0.2642	0.02851 to 0.4999	Yes	*	0.023
																					Rapa vs. TA+Rapa	0.4453	0.2096 to 0.6810	Yes	***	0.0001
Figure 6n
Con	Rot	TA	TA+R	Rapa	TA+Rapa			Con	Rot	TA	TA+R	Rapa	TA+Rapa		ANOVA table	SS	DF	MS	F (DFn, DFd)		Tukey's multiple comparisons test	Mean Diff.	95.00% CI of diff.	Below threshold?	Summary	Adjusted P Value
1.63941	1.79412	1.22112	1.53045	1.83783	1.71539		Number of values	4	4	4	4	4	4		Treatment (between columns)	0.7013	5	0.1403	F (5, 18) = 4.346		Con vs. Rot	-0.06857	-0.4723 to 0.3352	No	ns	0.9936
1.58264	1.84689	1.05268	1.50633	1.75794	1.77775										Residual (within columns)	0.581	18	0.03228			Con vs. TA	0.4133	0.009557 to 0.8170	Yes	*	0.0431
1.45735	1.36288	1.14525	1.42	1.56544	1.2753		Minimum	1.457	1.363	1.053	1.369	1.506	1.149		Total	1.282	23				Con vs. TA+R	0.1001	-0.3036 to 0.5039	No	ns	0.966
1.54724	1.49703	1.15445	1.36929	1.50573	1.149		Maximum	1.639	1.847	1.221	1.53	1.838	1.778								Con vs. Rapa	-0.1101	-0.5138 to 0.2937	No	ns	0.9498
							Range	0.1821	0.484	0.1684	0.1612	0.3321	0.6288								Con vs. TA+Rapa	0.0773	-0.3264 to 0.4810	No	ns	0.989
																					Rot vs. TA	0.4819	0.07813 to 0.8856	Yes	*	0.0142
							Mean	1.557	1.625	1.143	1.457	1.667	1.479								Rot vs. TA+R	0.1687	-0.2350 to 0.5724	No	ns	0.7664
							Std. Deviation	0.07632	0.233	0.06927	0.07503	0.1568	0.3139								Rot vs. Rapa	-0.04151	-0.4452 to 0.3622	No	ns	0.9994
							Std. Error of Mean	0.03816	0.1165	0.03463	0.03752	0.07841	0.1569								Rot vs. TA+Rapa	0.1459	-0.2579 to 0.5496	No	ns	0.8547
																					TA vs. TA+R	-0.3131	-0.7169 to 0.09059	No	ns	0.1865
																					TA vs. Rapa	-0.5234	-0.9271 to -0.1196	Yes	**	0.0072
																					TA vs. TA+Rapa	-0.336	-0.7397 to 0.06774	No	ns	0.1367
																					TA+R vs. Rapa	-0.2102	-0.6139 to 0.1935	No	ns	0.5758

## Sheet: Figure 7
Figure 7a
Con	CoQ10-10uM	CoQ10-20uM	TA	TA+CoQ10-10uM	TA+CoQ10-20uM			Con	CoQ10-10uM	CoQ10-20uM	TA	TA+CoQ10-10uM	TA+CoQ10-20uM		ANOVA table	SS	DF	MS	F (DFn, DFd)		Tukey's multiple comparisons test	Mean Diff.	95.00% CI of diff.	Below threshold?	Summary	Adjusted P Value
1	1.04542	1.02133	0.879814	0.879814	0.934261		Number of values	4	4	4	4	4	4		Treatment (between columns)	0.1484	5	0.02968	F (5, 18) = 30.45		Con vs. CoQ10-10uM	-0.03705	-0.1072 to 0.03311	No	ns	0.5617
1	1.01939	0.943566	0.833521	0.864041	0.916129										Residual (within columns)	0.01755	18	0.0009748			Con vs. CoQ10-20uM	0.01555	-0.05461 to 0.08571	No	ns	0.979
1	1.04249	1.03247	0.797615	0.821243	0.86909		Minimum	1	1.019	0.9404	0.791	0.8212	0.8691		Total	0.1659	23				Con vs. TA	0.1745	0.1044 to 0.2447	Yes	****	<0.0001
1	1.04091	0.940419	0.790951	0.846758	0.875813		Maximum	1	1.045	1.032	0.8798	0.8798	0.9343								Con vs. TA+CoQ10-10uM	0.147	0.07688 to 0.2172	Yes	****	<0.0001
							Range	0	0.02603	0.09205	0.08886	0.05857	0.06517								Con vs. TA+CoQ10-20uM	0.1012	0.03102 to 0.1713	Yes	**	0.0027
																					CoQ10-10uM vs. CoQ10-20uM	0.05261	-0.01755 to 0.1228	No	ns	0.2137
							Mean	1	1.037	0.9844	0.8255	0.853	0.8988								CoQ10-10uM vs. TA	0.2116	0.1414 to 0.2817	Yes	****	<0.0001
							Std. Deviation	0	0.01192	0.04925	0.04077	0.02509	0.03146								CoQ10-10uM vs. TA+CoQ10-10uM	0.1841	0.1139 to 0.2542	Yes	****	<0.0001
							Std. Error of Mean	0	0.005961	0.02462	0.02038	0.01254	0.01573								CoQ10-10uM vs. TA+CoQ10-20uM	0.1382	0.06807 to 0.2084	Yes	****	<0.0001
																					CoQ10-20uM vs. TA	0.159	0.08881 to 0.2291	Yes	****	<0.0001
																					CoQ10-20uM vs. TA+CoQ10-10uM	0.1315	0.06132 to 0.2016	Yes	***	0.0002
																					CoQ10-20uM vs. TA+CoQ10-20uM	0.08562	0.01546 to 0.1558	Yes	*	0.0119
																					TA vs. TA+CoQ10-10uM	-0.02749	-0.09765 to 0.04267	No	ns	0.8094
																					TA vs. TA+CoQ10-20uM	-0.07335	-0.1435 to -0.003188	Yes	*	0.0375
Figure 7b																					TA+CoQ10-10uM vs. TA+CoQ10-20uM	-0.04586	-0.1160 to 0.02430	No	ns	0.3411
Time (minutes)	Control				TA		TA+CoQ10-20μM
1.37774	300.344	313.876	275.479	205.664	247.172	186.754	183.199	198.23	223.85
9.94892	292.317	302.44	269.295	197.299	248.337	187.815	181.968	196.165	218.712
18.524	290.999	300.178	267.579	193.993	250.492	188.554	178.735	193.927	215.8
27.2023	85.8117	102.963	88.6213	55.4644	87.3353	57.8626	67.8587	74.6759	70.1966
35.7563	89.6831	104.1	87.829	55.9166	87.054	60.3706	66.96	75.787	67.9962
44.3254	86.7445	102.693	86.1354	54.0946	85.261	58.0339	64.9859	73.5715	67.4126
52.9538	406.856	399.999	370.94	265.987	243.584	193.327	223.657	265.444	341.638
61.521	382.145	377.067	348.5	252.992	232.926	183.257	235.098	261.67	330.767
70.0974	356.485	353.938	321.105	238.248	220.908	169.856	232.411	250.273	315.992
78.7788	41.7628	55.3109	46.5199	20.9953	38.223	28.7737	42.7963	45.8523	38.7547
87.3661	39.0451	55.8422	49.2555	20.3889	40.5835	28.6582	41.6989	45.4728	34.9416
95.9165	37.9864	54.1937	44.9041	19.0046	37.3567	26.2557	38.1613	41.4469	33.9499
Figure 7e
A	B	C	D	E	F			A	B	C	D	E	F		ANOVA table	SS	DF	MS	F (DFn, DFd)		Tukey's multiple comparisons test	Mean Diff.	95.00% CI of diff.	Below threshold?	Summary	Adjusted P Value
Con	CoQ10-10	CoQ10-20	TA	TA+CoQ10-10	TA+CoQ10-20			Con	CoQ10-10	CoQ10-20	TA	TA+CoQ10-10	TA+CoQ10-20		Treatment (between columns)	0.3015	5	0.0603	F (5, 24) = 6.081		Column A vs. Column B	-0.006091	-0.2008 to 0.1886	No	ns	>0.9999
0.888681	0.935014	0.857602	0.682	0.610002	0.780383		Number of values	5	5	5	5	5	5		Residual (within columns)	0.238	24	0.009916			Column A vs. Column C	-0.02332	-0.2180 to 0.1714	No	ns	0.999
0.812424	0.870006	0.945646	0.727056	0.673466	0.950697										Total	0.5395	29				Column A vs. Column D	0.2	0.005221 to 0.3947	Yes	*	0.0418
0.84672	0.790174	0.778045	0.634459	0.557472	0.78741		Minimum	0.7097	0.7072	0.6955	0.4053	0.4374	0.6753								Column A vs. Column E	0.2103	0.01560 to 0.4051	Yes	*	0.029
0.72856	0.71418	0.825914	0.537524	0.656092	0.779393		Maximum	0.8887	0.935	0.9456	0.7271	0.6735	0.9507								Column A vs. Column F	0.00258	-0.1922 to 0.1973	No	ns	>0.9999
0.709722	0.707188	0.695484	0.405305	0.437429	0.675325		Range	0.179	0.2278	0.2502	0.3218	0.236	0.2754								Column B vs. Column C	-0.01723	-0.2120 to 0.1775	No	ns	0.9998
																					Column B vs. Column D	0.206	0.01131 to 0.4008	Yes	*	0.0337
							Mean	0.7972	0.8033	0.8205	0.5973	0.5869	0.7946								Column B vs. Column E	0.2164	0.02169 to 0.4112	Yes	*	0.0233
							Std. Deviation	0.07651	0.09893	0.09287	0.1283	0.0949	0.09884								Column B vs. Column F	0.008671	-0.1861 to 0.2034	No	ns	>0.9999
							Std. Error of Mean	0.03422	0.04424	0.04153	0.05737	0.04244	0.0442								Column C vs. Column D	0.2233	0.02854 to 0.4180	Yes	*	0.0181
																					Column C vs. Column E	0.2336	0.03891 to 0.4284	Yes	*	0.0124
																					Column C vs. Column F	0.0259	-0.1688 to 0.2206	No	ns	0.9983
																					Column D vs. Column E	0.01038	-0.1844 to 0.2051	No	ns	>0.9999
																					Column D vs. Column F	-0.1974	-0.3921 to -0.002641	Yes	*	0.0457
																					Column E vs. Column F	-0.2077	-0.4025 to -0.01302	Yes	*	0.0318
Figure 7f
A	B	C	D	E	F			A	B	C	D	E	F		ANOVA table	SS	DF	MS	F (DFn, DFd)		Tukey's multiple comparisons test	Mean Diff.	95.00% CI of diff.	Below threshold?	Summary	Adjusted P Value
Con	CoQ10-10	CoQ10-20	TA	TA+CoQ10-10	TA+CoQ10-20			Con	CoQ10-10	CoQ10-20	TA	TA+CoQ10-10	TA+CoQ10-20		Treatment (between columns)	0.9926	5	0.1985	F (5, 24) = 9.166		Column A vs. Column B	-0.1269	-0.4147 to 0.1609	No	ns	0.7477
1.18717	1.51426	1.35332	0.94298	0.811931	1.4499		Number of values	5	5	5	5	5	5		Residual (within columns)	0.5198	24	0.02166			Column A vs. Column C	-0.1231	-0.4109 to 0.1647	No	ns	0.77
1.32365	1.41587	1.52561	0.994378	1.12457	1.51397										Total	1.512	29				Column A vs. Column D	0.3013	0.01351 to 0.5891	Yes	*	0.0364
1.10019	1.12397	1.1624	0.67014	0.918484	1.37952		Minimum	1.1	1.124	1.162	0.6701	0.8119	1.099								Column A vs. Column E	0.254	-0.03379 to 0.5418	No	ns	0.1059
1.24126	1.27572	1.21302	0.837998	0.857183	1.09884		Maximum	1.324	1.514	1.526	1.137	1.125	1.514								Column A vs. Column F	-0.1306	-0.4184 to 0.1572	No	ns	0.7246
1.23722	1.39398	1.4507	1.13748	1.1073	1.30044		Range	0.2235	0.3903	0.3632	0.4673	0.3126	0.4151								Column B vs. Column C	0.003751	-0.2840 to 0.2915	No	ns	>0.9999
																					Column B vs. Column D	0.4282	0.1404 to 0.7160	Yes	**	0.0014
							Mean	1.218	1.345	1.341	0.9166	0.9639	1.349								Column B vs. Column E	0.3809	0.09307 to 0.6687	Yes	**	0.005
							Std. Deviation	0.08201	0.1498	0.1537	0.175	0.144	0.1607								Column B vs. Column F	-0.003774	-0.2916 to 0.2840	No	ns	>0.9999
							Std. Error of Mean	0.03668	0.06698	0.06875	0.07825	0.06439	0.07185								Column C vs. Column D	0.4244	0.1366 to 0.7122	Yes	**	0.0016
																					Column C vs. Column E	0.3771	0.08932 to 0.6649	Yes	**	0.0055
																					Column C vs. Column F	-0.007526	-0.2953 to 0.2803	No	ns	>0.9999
																					Column D vs. Column E	-0.0473	-0.3351 to 0.2405	No	ns	0.9954
																					Column D vs. Column F	-0.4319	-0.7197 to -0.1441	Yes	**	0.0013
																					Column E vs. Column F	-0.3846	-0.6724 to -0.09685	Yes	**	0.0045
Figure 7g
A	B	C	D	E	F			A	B	C	D	E	F		ANOVA table	SS	DF	MS	F (DFn, DFd)		Tukey's multiple comparisons test	Mean Diff.	95.00% CI of diff.	Below threshold?	Summary	Adjusted P Value
Con	CoQ10-10	CoQ10-20	TA	TA+CoQ10-10	TA+CoQ10-20			Con	CoQ10-10	CoQ10-20	TA	TA+CoQ10-10	TA+CoQ10-20		Treatment (between columns)	0.1763	5	0.03526	F (5, 18) = 12.37		Column A vs. Column B	0.01193	-0.1081 to 0.1319	No	ns	0.9995
0.569277	0.527211	0.609825	0.359796	0.313447	0.466435		Number of values	4	4	4	4	4	4		Residual (within columns)	0.05132	18	0.002851			Column A vs. Column C	0.0137	-0.1063 to 0.1337	No	ns	0.999
0.622583	0.624683	0.598178	0.421396	0.414901	0.5124										Total	0.2276	23				Column A vs. Column D	0.1969	0.07694 to 0.3169	Yes	***	0.0007
0.666865	0.646929	0.58231	0.452346	0.439679	0.561616		Minimum	0.5693	0.5272	0.5823	0.3598	0.3134	0.4664								Column A vs. Column E	0.2026	0.08257 to 0.3225	Yes	***	0.0005
0.612166	0.624346	0.625769	0.44964	0.492639	0.628321		Maximum	0.6669	0.6469	0.6258	0.4523	0.4926	0.6283								Column A vs. Column F	0.07553	-0.04446 to 0.1955	No	ns	0.3796
							Range	0.09759	0.1197	0.04346	0.09255	0.1792	0.1619								Column B vs. Column C	0.001772	-0.1182 to 0.1218	No	ns	>0.9999
																					Column B vs. Column D	0.185	0.06501 to 0.3050	Yes	**	0.0014
							Mean	0.6177	0.6058	0.604	0.4208	0.4152	0.5422								Column B vs. Column E	0.1906	0.07064 to 0.3106	Yes	**	0.001
							Std. Deviation	0.04007	0.05344	0.01837	0.04301	0.07517	0.06934								Column B vs. Column F	0.0636	-0.05639 to 0.1836	No	ns	0.558
							Std. Error of Mean	0.02003	0.02672	0.009184	0.0215	0.03758	0.03467								Column C vs. Column D	0.1832	0.06324 to 0.3032	Yes	**	0.0015
																					Column C vs. Column E	0.1889	0.06887 to 0.3088	Yes	**	0.0011
																					Column C vs. Column F	0.06183	-0.05816 to 0.1818	No	ns	0.5862
																					Column D vs. Column E	0.005628	-0.1144 to 0.1256	No	ns	>0.9999
																					Column D vs. Column F	-0.1214	-0.2414 to -0.001410	Yes	*	0.0464
																					Column E vs. Column F	-0.127	-0.2470 to -0.007038	Yes	*	0.0344
Figure 7h
A	B	C	D	E	F			A	B	C	D	E	F		ANOVA table	SS	DF	MS	F (DFn, DFd)		Tukey's multiple comparisons test	Mean Diff.	95.00% CI of diff.	Below threshold?	Summary	Adjusted P Value
Con	CoQ10-10	CoQ10-20	TA	TA+CoQ10-10	TA+CoQ10-20			Con	CoQ10-10	CoQ10-20	TA	TA+CoQ10-10	TA+CoQ10-20		Treatment (between columns)	2.029	5	0.4058	F (5, 12) = 5.520		Column A vs. Column B	-0.0406	-0.7842 to 0.7030	No	ns	>0.9999
1	1.183	0.735	0.45	0.539	2.319		Number of values	3	3	3	3	3	3		Residual (within columns)	0.8822	12	0.07352			Column A vs. Column C	0.1675	-0.5761 to 0.9111	No	ns	0.9699
1	0.963903	0.909804	0.5961	0.97962	1.38219										Total	2.911	17				Column A vs. Column D	0.4461	-0.2975 to 1.190	No	ns	0.3881
1	0.974905	0.852635	0.615572	0.808507	1.20025		Minimum	1	0.9639	0.735	0.45	0.539	1.2								Column A vs. Column E	0.2243	-0.5193 to 0.9679	No	ns	0.9048
							Maximum	1	1.183	0.9098	0.6156	0.9796	2.319								Column A vs. Column F	-0.6338	-1.377 to 0.1098	No	ns	0.113
							Range	0	0.2191	0.1748	0.1656	0.4406	1.119								Column B vs. Column C	0.2081	-0.5355 to 0.9517	No	ns	0.9281
																					Column B vs. Column D	0.4867	-0.2569 to 1.230	No	ns	0.3054
							Mean	1	1.041	0.8325	0.5539	0.7757	1.634								Column B vs. Column E	0.2649	-0.4787 to 1.009	No	ns	0.8305
							Std. Deviation	0	0.1234	0.08913	0.0905	0.2221	0.6003								Column B vs. Column F	-0.5932	-1.337 to 0.1504	No	ns	0.1509
							Std. Error of Mean	0	0.07127	0.05146	0.05225	0.1282	0.3466								Column C vs. Column D	0.2786	-0.4650 to 1.022	No	ns	0.8009
																					Column C vs. Column E	0.05677	-0.6868 to 0.8004	No	ns	0.9998
																					Column C vs. Column F	-0.8013	-1.545 to -0.05772	Yes	*	0.0322
																					Column D vs. Column E	-0.2218	-0.9654 to 0.5218	No	ns	0.9086
																					Column D vs. Column F	-1.08	-1.824 to -0.3363	Yes	**	0.0039
																					Column E vs. Column F	-0.8581	-1.602 to -0.1145	Yes	*	0.0209
Figure 7i
A	B	C	D	E	F			A	B	C	D	E	F		ANOVA table	SS	DF	MS	F (DFn, DFd)		Tukey's multiple comparisons test	Mean Diff.	95.00% CI of diff.	Below threshold?	Summary	Adjusted P Value
Con	CoQ10-10	CoQ10-20	TA	TA+CoQ10-10	TA+CoQ10-20			Con	CoQ10-10	CoQ10-20	TA	TA+CoQ10-10	TA+CoQ10-20		Treatment (between columns)	2.055	5	0.411	F (5, 12) = 107.6		Column A vs. Column B	-0.1476	-0.3171 to 0.02192	No	ns	0.1023
1	1.12506	1.43727	0.501157	0.557354	0.759611		Number of values	3	3	3	3	3	3		Residual (within columns)	0.04585	12	0.003821			Column A vs. Column C	-0.4909	-0.6605 to -0.3214	Yes	****	<0.0001
1	1.20303	1.38832	0.521237	0.556072	0.773788										Total	2.101	17				Column A vs. Column D	0.4751	0.3056 to 0.6447	Yes	****	<0.0001
1	1.11471	1.64719	0.552228	0.582368	0.814133		Minimum	1	1.115	1.388	0.5012	0.5561	0.7596								Column A vs. Column E	0.4347	0.2652 to 0.6043	Yes	****	<0.0001
							Maximum	1	1.203	1.647	0.5522	0.5824	0.8141								Column A vs. Column F	0.2175	0.04796 to 0.3870	Yes	*	0.0101
							Range	0	0.08832	0.2589	0.05107	0.0263	0.05452								Column B vs. Column C	-0.3433	-0.5129 to -0.1738	Yes	***	0.0002
																					Column B vs. Column D	0.6227	0.4532 to 0.7923	Yes	****	<0.0001
							Mean	1	1.148	1.491	0.5249	0.5653	0.7825								Column B vs. Column E	0.5823	0.4128 to 0.7519	Yes	****	<0.0001
							Std. Deviation	0	0.04828	0.1375	0.02573	0.01483	0.02829								Column B vs. Column F	0.3651	0.1956 to 0.5346	Yes	***	0.0001
							Std. Error of Mean	0	0.02788	0.0794	0.01485	0.00856	0.01633								Column C vs. Column D	0.9661	0.7965 to 1.136	Yes	****	<0.0001
																					Column C vs. Column E	0.9257	0.7561 to 1.095	Yes	****	<0.0001
Figure 7j
A	B	C	D	E	F			A	B	C	D	E	F		ANOVA table	SS	DF	MS	F (DFn, DFd)		Tukey's multiple comparisons test	Mean Diff.	95.00% CI of diff.	Below threshold?	Summary	Adjusted P Value
w1118	w1118+CoQ10-50	w1118+CoQ10-100	A259T	A259T+CoQ10-50	A259T+CoQ10-100			w1118	w1118+CoQ10-50	w1118+CoQ10-100	A259T	A259T+CoQ10-50	A259T+CoQ10-100		Treatment (between columns)	665.2	5	133	F (5, 30) = 3.984		Column A vs. Column B	1.296	-8.852 to 11.44	No	ns	0.9987
83.3333	72.2222	76.6667	70	67.7778	70		Number of values	6	6	6	6	6	6		Residual (within columns)	1002	30	33.4			Column A vs. Column C	-1.111	-11.26 to 9.037	No	ns	0.9994
70	76.6667	78.8889	54.4444	73.3333	80										Total	1667	35				Column A vs. Column D	10.37	0.2223 to 20.52	Yes	*	0.0429
73.3333	66.6667	73.3333	65.5556	61.1111	74.4444		Minimum	62.22	66.67	66.67	52.22	60	63.33								Column A vs. Column E	7.778	-2.370 to 17.93	No	ns	0.2134
75.5556	66.6667	75.5556	52.2222	63.3333	63.3333		Maximum	83.33	76.67	78.89	70	73.33	80								Column A vs. Column F	0.7407	-9.407 to 10.89	No	ns	>0.9999
62.2222	70	72.2222	68.8889	60	75.5556		Range	21.11	10	12.22	17.78	13.33	16.67								Column B vs. Column C	-2.407	-12.56 to 7.741	No	ns	0.9777
72.2222	76.6667	66.6667	63.3333	64.4444	68.8889																Column B vs. Column D	9.074	-1.074 to 19.22	No	ns	0.1007
							Mean	72.78	71.48	73.89	62.41	65	72.04								Column B vs. Column E	6.481	-3.667 to 16.63	No	ns	0.3974
							Std. Deviation	6.912	4.536	4.26	7.451	4.907	5.855								Column B vs. Column F	-0.5556	-10.70 to 9.592	No	ns	>0.9999
							Std. Error of Mean	2.822	1.852	1.739	3.042	2.003	2.39								Column C vs. Column D	11.48	1.333 to 21.63	Yes	*	0.0194
																					Column C vs. Column E	8.889	-1.259 to 19.04	No	ns	0.1129
																					Column C vs. Column F	1.852	-8.296 to 12.00	No	ns	0.9932
																					Column D vs. Column E	-2.593	-12.74 to 7.555	No	ns	0.9693
																					Column D vs. Column F	-9.63	-19.78 to 0.5184	No	ns	0.0707
																					Column E vs. Column F	-7.037	-17.19 to 3.111	No	ns	0.3098
Figure 7m
A	B	C	D	E	F			A	B	C	D	E	F		ANOVA table	SS	DF	MS	F (DFn, DFd)		Tukey's multiple comparisons test	Mean Diff.	95.00% CI of diff.	Below threshold?	Summary	Adjusted P Value
w1118	w1118+CoQ10-50	w1118+CoQ10-100	A259T	A259T+CoQ10-50	A259T+CoQ10-100			w1118	w1118+CoQ10-50	w1118+CoQ10-100	A259T	A259T+CoQ10-50	A259T+CoQ10-100		Treatment (between columns)	0.09745	5	0.01949	F (5, 12) = 2.631		Column A vs. Column B	-0.01837	-0.2544 to 0.2177	No	ns	0.9998
0.48989	0.425883	0.443908	0.268692	0.350587	0.39181		Number of values	3	3	3	3	3	3		Residual (within columns)	0.08891	12	0.007409			Column A vs. Column C	-0.0372	-0.2733 to 0.1989	No	ns	0.9938
0.412679	0.500904	0.516787	0.306352	0.52567	0.727148										Total	0.1864	17				Column A vs. Column D	0.145	-0.09105 to 0.3811	No	ns	0.3651
0.464458	0.495341	0.517921	0.356933	0.377533	0.524848		Minimum	0.4127	0.4259	0.4439	0.2687	0.3506	0.3918								Column A vs. Column E	0.03775	-0.1983 to 0.2738	No	ns	0.9933
							Maximum	0.4899	0.5009	0.5179	0.3569	0.5257	0.7271								Column A vs. Column F	-0.09226	-0.3283 to 0.1438	No	ns	0.7733
							Range	0.07721	0.07502	0.07401	0.08824	0.1751	0.3353								Column B vs. Column C	-0.01883	-0.2549 to 0.2172	No	ns	0.9998
																					Column B vs. Column D	0.1634	-0.07268 to 0.3995	No	ns	0.2563
							Mean	0.4557	0.474	0.4929	0.3107	0.4179	0.5479								Column B vs. Column E	0.05611	-0.1800 to 0.2922	No	ns	0.9624
							Std. Deviation	0.03935	0.0418	0.04241	0.04428	0.09427	0.1689								Column B vs. Column F	-0.07389	-0.3100 to 0.1622	No	ns	0.8911
							Std. Error of Mean	0.02272	0.02413	0.02448	0.02556	0.05443	0.09749								Column C vs. Column D	0.1822	-0.05385 to 0.4183	No	ns	0.1726
																					Column C vs. Column E	0.07494	-0.1611 to 0.3110	No	ns	0.8855
																					Column C vs. Column F	-0.05506	-0.2911 to 0.1810	No	ns	0.9652
																					Column D vs. Column E	-0.1073	-0.3433 to 0.1288	No	ns	0.6557
																					Column D vs. Column F	-0.2373	-0.4733 to -0.001209	Yes	*	0.0486
																					Column E vs. Column F	-0.13	-0.3661 to 0.1061	No	ns	0.473
Figure 7n
A	B	C	D	E	F			A	B	C	D	E	F		ANOVA table	SS	DF	MS	F (DFn, DFd)		Tukey's multiple comparisons test	Mean Diff.	95.00% CI of diff.	Below threshold?	Summary	Adjusted P Value
w1118	w1118+CoQ10-50	w1118+CoQ10-100	A259T	A259T+CoQ10-50	A259T+CoQ10-100			w1118	w1118+CoQ10-50	w1118+CoQ10-100	A259T	A259T+CoQ10-50	A259T+CoQ10-100		Treatment (between columns)	0.2947	5	0.05894	F (5, 12) = 8.424		Column A vs. Column B	-0.04286	-0.2723 to 0.1865	No	ns	0.9866
0.394468	0.412419	0.448362	0.57216	0.663597	0.453356		Number of values	3	3	3	3	3	3		Residual (within columns)	0.08396	12	0.006996			Column A vs. Column C	-0.04969	-0.2791 to 0.1797	No	ns	0.9745
0.398255	0.393847	0.411601	0.801694	0.735483	0.550618										Total	0.3786	17				Column A vs. Column D	-0.3137	-0.5431 to -0.08432	Yes	**	0.0063
0.273319	0.388344	0.35514	0.633351	0.587323	0.307714		Minimum	0.2733	0.3883	0.3551	0.5722	0.5873	0.3077								Column A vs. Column E	-0.3068	-0.5362 to -0.07739	Yes	**	0.0074
							Maximum	0.3983	0.4124	0.4484	0.8017	0.7355	0.5506								Column A vs. Column F	-0.08188	-0.3113 to 0.1475	No	ns	0.8293
							Range	0.1249	0.02407	0.09322	0.2295	0.1482	0.2429								Column B vs. Column C	-0.006831	-0.2362 to 0.2226	No	ns	>0.9999
																					Column B vs. Column D	-0.2709	-0.5003 to -0.04147	Yes	*	0.018
							Mean	0.3553	0.3982	0.405	0.6691	0.6621	0.4372								Column B vs. Column E	-0.2639	-0.4933 to -0.03453	Yes	*	0.0213
							Std. Deviation	0.07106	0.01261	0.04696	0.1189	0.07409	0.1223								Column B vs. Column F	-0.03903	-0.2684 to 0.1904	No	ns	0.9912
							Std. Error of Mean	0.04103	0.007283	0.02711	0.06863	0.04278	0.07058								Column C vs. Column D	-0.264	-0.4934 to -0.03464	Yes	*	0.0213
																					Column C vs. Column E	-0.2571	-0.4865 to -0.02770	Yes	*	0.0252
																					Column C vs. Column F	-0.0322	-0.2616 to 0.1972	No	ns	0.9964
																					Column D vs. Column E	0.006934	-0.2225 to 0.2363	No	ns	>0.9999
																					Column D vs. Column F	0.2318	0.002442 to 0.4612	Yes	*	0.0471
																					Column E vs. Column F	0.2249	-0.004492 to 0.4543	No	ns	0.0558
Figure 7o
A	B	C	D	E	F			A	B	C	D	E	F		ANOVA table	SS	DF	MS	F (DFn, DFd)		Tukey's multiple comparisons test	Mean Diff.	95.00% CI of diff.	Below threshold?	Summary	Adjusted P Value
w1118	w1118+CoQ10-50	w1118+CoQ10-100	A259T	A259T+CoQ10-50	A259T+CoQ10-100			w1118	w1118+CoQ10-50	w1118+CoQ10-100	A259T	A259T+CoQ10-50	A259T+CoQ10-100		Treatment (between columns)	1.781	5	0.3562	F (5, 12) = 6.103		Column A vs. Column B	-0.005904	-0.6684 to 0.6566	No	ns	>0.9999
1	0.687772	0.770217	0.173139	0.274841	0.341511		Number of values	3	3	3	3	3	3		Residual (within columns)	0.7003	12	0.05836			Column A vs. Column C	-0.04588	-0.7084 to 0.6167	No	ns	0.9999
1	1.39475	1.01396	0.214642	0.190343	0.735435										Total	2.481	17				Column A vs. Column D	0.7006	0.03803 to 1.363	Yes	*	0.0362
1	0.935191	1.35347	0.510506	0.56383	0.810378		Minimum	1	0.6878	0.7702	0.1731	0.1903	0.3415								Column A vs. Column E	0.657	-0.005541 to 1.320	No	ns	0.0524
							Maximum	1	1.395	1.353	0.5105	0.5638	0.8104								Column A vs. Column F	0.3709	-0.2916 to 1.033	No	ns	0.4567
							Range	0	0.707	0.5833	0.3374	0.3735	0.4689								Column B vs. Column C	-0.03998	-0.7025 to 0.6226	No	ns	>0.9999
																					Column B vs. Column D	0.7065	0.04394 to 1.369	Yes	*	0.0344
							Mean	1	1.006	1.046	0.2994	0.343	0.6291								Column B vs. Column E	0.6629	0.0003625 to 1.325	Yes	*	0.0498
							Std. Deviation	0	0.3588	0.2929	0.184	0.1959	0.2519								Column B vs. Column F	0.3768	-0.2857 to 1.039	No	ns	0.4409
							Std. Error of Mean	0	0.2071	0.1691	0.1062	0.1131	0.1454								Column C vs. Column D	0.7465	0.08392 to 1.409	Yes	*	0.0244
																					Column C vs. Column E	0.7029	0.04034 to 1.365	Yes	*	0.0355
																					Column C vs. Column F	0.4168	-0.2458 to 1.079	No	ns	0.3424
																					Column D vs. Column E	-0.04358	-0.7061 to 0.6190	No	ns	>0.9999
																					Column D vs. Column F	-0.3297	-0.9922 to 0.3329	No	ns	0.5725
																					Column E vs. Column F	-0.2861	-0.9486 to 0.3764	No	ns	0.6987
Figure 7p
A	B	C	D	E	F			A	B	C	D	E	F		ANOVA table	SS	DF	MS	F (DFn, DFd)		Tukey's multiple comparisons test	Mean Diff.	95.00% CI of diff.	Below threshold?	Summary	Adjusted P Value
w1118	w1118+CoQ10-50	w1118+CoQ10-100	A259T	A259T+CoQ10-50	A259T+CoQ10-100			w1118	w1118+CoQ10-50	w1118+CoQ10-100	A259T	A259T+CoQ10-50	A259T+CoQ10-100		Treatment (between columns)	1.098	5	0.2197	F (5, 12) = 7.998		Column A vs. Column B	-0.08895	-0.5435 to 0.3656	No	ns	0.9835
1	1.04972	1.07054	0.65293	0.751755	0.818848		Number of values	3	3	3	3	3	3		Residual (within columns)	0.3296	12	0.02746			Column A vs. Column C	-0.3579	-0.8124 to 0.09665	No	ns	0.1593
1	1.04972	1.22123	0.668964	0.732889	0.971535										Total	1.428	17				Column A vs. Column D	0.3956	-0.05894 to 0.8501	No	ns	0.1025
1	1.16743	1.7818	0.49141	0.646923	0.952638		Minimum	1	1.05	1.071	0.4914	0.6469	0.8188								Column A vs. Column E	0.2895	-0.1650 to 0.7440	No	ns	0.3307
							Maximum	1	1.167	1.782	0.669	0.7518	0.9715								Column A vs. Column F	0.08566	-0.3688 to 0.5402	No	ns	0.9861
							Range	0	0.1177	0.7113	0.1776	0.1048	0.1527								Column B vs. Column C	-0.2689	-0.7234 to 0.1856	No	ns	0.4018
																					Column B vs. Column D	0.4845	0.03001 to 0.9390	Yes	*	0.0344
							Mean	1	1.089	1.358	0.6044	0.7105	0.9143								Column B vs. Column E	0.3784	-0.07607 to 0.8329	No	ns	0.1256
							Std. Deviation	0	0.06796	0.3748	0.09821	0.05588	0.08324								Column B vs. Column F	0.1746	-0.2799 to 0.6291	No	ns	0.7848
							Std. Error of Mean	0	0.03924	0.2164	0.0567	0.03226	0.04806								Column C vs. Column D	0.7534	0.2989 to 1.208	Yes	**	0.0013
																					Column C vs. Column E	0.6473	0.1928 to 1.102	Yes	**	0.0046
																					Column C vs. Column F	0.4435	-0.01099 to 0.8980	No	ns	0.0573
																					Column C vs. Column F	0.7084	0.5389 to 0.8779	Yes	****	<0.0001
																					Column D vs. Column E	-0.04039	-0.2099 to 0.1291	No	ns	0.962

## Sheet: Figure S1
Figure S1a														Figure S1b									Figure S1c												Figure S1d									Figure S1e
1-1.5	2-2.5	3	4-5		ANOVA									ACO2 activity (mU/ml)	UPDRS III			ACO2 activity (mU/ml) vs. UPDRS III		Goodness of Fit			ACO2 activity (mU/ml)	MMSE	MoCA		P value				Goodness of Fit				ACO2 activity (mU/ml)	AHRS			ACO2 activity (mU/ml) vs. AHRS		Goodness of Fit			ACO2 activity (mU/ml)	RBDQ-HK	RBDSQ			ACO2 activity (mU/ml) vs. RBDQ-HK
0.0765128	0.294154	0.397128	0.357538		VAR00001									0.172718	20		Pearson r			R squared	0.00253		0.172718	29	29		P (two-tailed)	0.3719	0.7313		R squared	0.007125	0.001057		0.172718	24		Pearson r			R squared	0.00574		0.172718	12	5		Pearson r
0.381949	0.587897	0.303385	0.410051					Sum of Squares	DF	MS	F	Significance		0.189128	10		r	-0.0503		Sy.x	15.13		0.189128	27	13		P value summary	ns	ns		Sy.x	5.227	5.861		0.189128	0		r	0.07576		Sy.x	7.462		0.189128	24	2		r	0.0274
0.294564	0.172718	0.0853333	0.286769		between columns (combined)			0.0661729	3	0.0220576	0.436871	0.727054		0.357538	35		95% confidence interval	-0.2321 to 0.1349					0.357538	22	17		Significant? (alpha = 0.05)	No	No						0.357538	10		95% confidence interval	-0.1097 to 0.2561					0.357538	31	8		95% confidence interval	-0.1573 to 0.2103
0.150564	0.189128	0.127795	0.213949			Linear Term	unweighted	0.0260593	1	0.0260593	0.516127	0.474022		0.0765128	14		R squared	0.00253		Is slope significantly non-zero?			0.0765128	27	18						Is slope significantly non-zero?				0.0765128	24		R squared	0.00574		Is slope significantly non-zero?			0.0765128	15	3		R squared	0.0007507
0.75918	0.184205	0.247385	0.267897				weighted	0.0161839	1	0.0161839	0.320536	0.572439		0.184205	27					F	0.2841		0.184205	16	15						F	0.8037	0.1186		0.184205	17					F	0.6466		0.184205	22	11
0.289231	0.143385	0.348513	0.463385				Deviation	0.049989	2	0.0249945	0.495038	0.610899		0.397128	41		P value			DFn, DFd	1, 112		0.397128	25	15						DFn, DFd	1, 112	1, 112		0.397128	8		P value			DFn, DFd	1, 112		0.397128	31	4		P value
0.553436	0.586461	0.621949	0.637128		within columns			5.55391	110	0.0504901				0.143385	22		P (two-tailed)	0.5951		P value	0.5951		0.143385	24	19						P value	0.3719	0.7313		0.143385	24		P (two-tailed)	0.423		P value	0.423		0.143385	27	6		P (two-tailed)	0.7723
0.537641	0.607179	0.961641	0.481026		Total			5.62008	113					0.586461	21		P value summary	ns		Deviation from zero?	Not Significant		0.586461	24	19						Deviation from zero?	Not Significant	Not Significant		0.586461	24		P value summary	ns		Deviation from zero?	Not Significant		0.586461	38	9		P value summary	ns
0.293128	0.75241	0.519385	0.601436											0.607179	15		Significant? (alpha = 0.05)	No					0.607179	16	9										0.607179	24		Significant? (alpha = 0.05)	No					0.607179	17	3		Significant? (alpha = 0.05)	No
0.628103	0.483282	0.574564	0.146872											0.410051	29								0.410051	17	8										0.410051	6								0.410051	46	9
0.379897	0.185026	0.211692												0.75241	14		Number of XY Pairs	114					0.75241	21	19										0.75241	24		Number of XY Pairs	114					0.75241	0	0		Number of XY Pairs	114
0.758769	0.628308	0.594667												0.483282	27								0.483282	26	18										0.483282	24								0.483282	2	1
0.691692	0.173949	0.294564												0.185026	35								0.185026	26	23										0.185026	24								0.185026	0	0
0.452308	0.396308	0.17682												0.628308	24								0.628308	24	15										0.628308	20								0.628308	22	4
0.573949	0.795077	0.361231												0.173949	38								0.173949	23	17										0.173949	24								0.173949	35	4
0.780513	0.484103	0.962256												0.396308	35								0.396308	27	23										0.396308	24								0.396308	0	0
0.316923	0.165949	0.485128												0.303385	54								0.303385	28	24										0.303385	24								0.303385	0	0
0.408	0.328	0.553436												0.795077	16								0.795077	21	18										0.795077	24								0.795077	17	1
	0.111795													0.484103	32								0.484103	19	17										0.484103	10								0.484103	46	9
	0.170051													0.165949	35								0.165949	7	9										0.165949	24								0.165949	29	6
	0.489846													0.328	22								0.328	22	19										0.328	13								0.328	16	4
	0.354872													0.381949	18								0.381949	16	17										0.381949	24								0.381949	0	0
	0.780103													0.111795	54								0.111795	21	14										0.111795	24								0.111795	44	10
	0.481026													0.294564	16								0.294564	26	18										0.294564	24								0.294564	8	3
	0.18359													0.150564	32								0.150564	23	17										0.150564	24								0.150564	1	0
	0.481641													0.170051	27								0.170051	25	22										0.170051	24								0.170051	28	10
	0.582974													0.286769	71								0.286769	19	14										0.286769	24								0.286769	42	10
	0.389949													0.489846	55								0.489846	24	22										0.489846	24								0.489846	0	0
	0.814564													0.0853333	43								0.0853333	27	22										0.0853333	22								0.0853333	28	7
	0.0886154													0.354872	39								0.354872	25	17										0.354872	17								0.354872	0	0
	0.176615													0.213949	38								0.213949	25	18										0.213949	24								0.213949	0	0
	0.144615													0.127795	61								0.127795	20	17										0.127795	24								0.127795	29	6
	0.29641													0.780103	38								0.780103	18	14										0.780103	24								0.780103	6	0
	0.242461													0.481026	25								0.481026	26	19										0.481026	24								0.481026	9	2
	0.580923													0.18359	7								0.18359	17	13										0.18359	18								0.18359	2	0
	0.582974													0.75918	18								0.75918	21	14										0.75918	24								0.75918	5	0
	0.6													0.481641	26								0.481641	21	12										0.481641	24								0.481641	19	2
	0.0765128													0.582974	22								0.582974	26	21										0.582974	18								0.582974	8	0
	0.174564													0.267897	31								0.267897	25	25										0.267897	8								0.267897	7	1
	0.478359													0.247385	31								0.247385	30	22										0.247385	24								0.247385	19	2
	0.173333													0.394667	24								0.394667	27	22										0.394667	18								0.394667	0	0
	0.562461													0.586872	26								0.586872	19	19										0.586872	24								0.586872	31	5
	0.173128													0.389949	34								0.389949	28	30										0.389949	24								0.389949	26	1
	0.177436													0.814564	23								0.814564	29	23										0.814564	24								0.814564	18	3
	0.129436													0.0886154	16								0.0886154	22	21										0.0886154	18								0.0886154	15	1
	0.410051													0.348513	26								0.348513	24	22										0.348513	6								0.348513	39	6
	0.14482													0.621949	34								0.621949	24	19										0.621949	18								0.621949	34	3
	0.437949													0.463385	58								0.463385	19	12										0.463385	6								0.463385	2	0
	0.346256													0.176615	25								0.176615	19	12										0.176615	24								0.176615	21	7
	0.129436													0.289231	17								0.289231	29	26										0.289231	24								0.289231	0	0
	0.358154													0.144615	52								0.144615	8	6										0.144615	0								0.144615	16	0
	0.356103													0.29641	52								0.29641	22	19										0.29641	11								0.29641	6	2
	0.205539													0.242461	10								0.242461	29	30										0.242461	24								0.242461	6	1
	0.252718													0.553436	9								0.553436	22	24										0.553436	24								0.553436	0	0
	0.553641													0.580923	42								0.580923	24	18										0.580923	22								0.580923	6	0
	0.993846													0.582974	4								0.582974	28	20										0.582974	24								0.582974	15	4
	0.750564													0.294154	26								0.294154	25	17										0.294154	24								0.294154	23	4
	0.220308													0.537641	12								0.537641	21	17										0.537641	24								0.537641	26	2
	0.652513													0.6	13								0.6	28	27										0.6	24								0.6	5	1
	0.968													0.961641	30								0.961641	25	20										0.961641	24								0.961641	19	3
														0.519385	32								0.519385	20	17										0.519385	6								0.519385	27	3
														0.293128	5								0.293128	29	28										0.293128	24								0.293128	15	3
														0.0765128	12								0.0765128	28	29										0.0765128	24								0.0765128	10	2
														0.174564	8								0.174564	27	25										0.174564	18								0.174564	7	1
														0.478359	25								0.478359	26	22										0.478359	24								0.478359	18	3
														0.173333	21								0.173333	29	30										0.173333	24								0.173333	14	4
														0.637128	34								0.637128	22	20										0.637128	24								0.637128	9	2
														0.562461	25								0.562461	30	28										0.562461	3								0.562461	22	0
														0.173128	23								0.173128	29	24										0.173128	18								0.173128	23	8
														0.177436	26								0.177436	29	27										0.177436	18								0.177436	2	0
														0.574564	48								0.574564	23	20										0.574564	24								0.574564	40	9
														0.129436	18								0.129436	14	7										0.129436	24								0.129436	3	1
														0.481026	45								0.481026	27	16										0.481026	6								0.481026	31	8
														0.628103	7								0.628103	28	24										0.628103	15								0.628103	0	0
														0.410051	16								0.410051	23	13										0.410051	12								0.410051	33	8
														0.211692	16								0.211692	29	27										0.211692	24								0.211692	15	2
														0.144821	22								0.144821	28	24										0.144821	18								0.144821	6	1
														0.437949	25								0.437949	26	20										0.437949	6								0.437949	16	5
														0.346256	73								0.346256	0	0										0.346256	6								0.346256	10	2
														0.379897	8								0.379897	29	28										0.379897	24								0.379897	12	2
														0.594667	28								0.594667	19	12										0.594667	0								0.594667	11	7
														0.129436	7								0.129436	23	14										0.129436	18								0.129436	15	3
														0.358154	16								0.358154	25	22										0.358154	24								0.358154	16	2
														0.601436	53								0.601436	24	13										0.601436	24								0.601436	0	0
														0.52	8								0.52	25	22										0.52	24								0.52	29	9
														0.758769	17								0.758769	23	19										0.758769	24								0.758769	6	2
														0.691692	17								0.691692	23	20										0.691692	6								0.691692	26	9
														0.294564	40								0.294564	29	23										0.294564	0								0.294564	13	4
														0.452308	13								0.452308	18	7										0.452308	24								0.452308	0	0
														0.176821	34								0.176821	28	22										0.176821	24								0.176821	5	2
														0.356103	38								0.356103	17	16										0.356103	0								0.356103	45	9
														0.497231	28								0.497231	26	23										0.497231	0								0.497231	30	7
														0.587897	47								0.587897	25	26										0.587897	24								0.587897	13	2
														0.573949	12								0.573949	27	13										0.573949	24								0.573949	7	3
														0.205538	44								0.205538	27	20										0.205538	10								0.205538	15	0
														0.587487	21								0.587487	25	20										0.587487	24								0.587487	0	0
														0.361231	22								0.361231	20	11										0.361231	24								0.361231	65	8
														0.146872	54								0.146872	2	1										0.146872	24								0.146872	40	5
														0.962256	46								0.962256	21	15										0.962256	24								0.962256	23	2
														0.780513	13								0.780513	29	23										0.780513	24								0.780513	5	0
														0.252718	15								0.252718	20	10										0.252718	24								0.252718	0	0
														0.485128	73								0.485128	21	18										0.485128	24								0.485128	12	3
														0.707897	21								0.707897	26	21										0.707897	24								0.707897	4	0
														0.296615	14								0.296615	22	17										0.296615	17								0.296615	51	7
														0.553436	37								0.553436	23	21										0.553436	24								0.553436	55	4
														0.553641	35								0.553641	27	21										0.553641	24								0.553641	51	6
														0.993846	38								0.993846	26	23										0.993846	18								0.993846	22	3
														0.750564	37								0.750564	24	17										0.750564	24								0.750564	0	0
														0.316923	15								0.316923	22	14										0.316923	24								0.316923	37	5
														0.220308	43								0.220308	23	15										0.220308	24								0.220308	19	3
														0.652513	25								0.652513	30	23										0.652513	24								0.652513	77	9
														0.354051	32								0.354051	22	22										0.354051	24								0.354051	9	1
														0.408	19								0.408	22	14										0.408	24								0.408	16	6
														0.968	20								0.968	25	20										0.968	24								0.968	45	11
[truncated: 19 more columns]

## Sheet: Figure S3
Figure S3b
WT	4μg	7.5μg	12μg			WT	4μg	7.5μg	12μg		ANOVA table	SS	DF	MS	F (DFn, DFd)		Dunnett's multiple comparisons test	Mean Diff.	95.00% CI of diff.	Below threshold?	Summary	Adjusted P Value
0.962758	0.935101	0.805713	0.499946		Number of values	3	3	3	3		Treatment (between columns)	0.5803	3	0.1934	F (3, 8) = 14.47		WT vs. 4μg	-0.05278	-0.3247 to 0.2191	No	ns	0.8978
1.0061	1.31046	0.829616	0.463301								Residual (within columns)	0.107	8	0.01337			WT vs. 7.5μg	0.1644	-0.1075 to 0.4363	No	ns	0.2631
1.02083	0.90245	0.861104	0.495849		Minimum	0.9628	0.9025	0.8057	0.4633		Total	0.6873	11				WT vs. 12μg	0.5102	0.2383 to 0.7821	Yes	**	0.0017
					Maximum	1.021	1.31	0.8611	0.4999
					Range	0.05807	0.408	0.05539	0.03665
					Mean	0.9966	1.049	0.8321	0.4864
					Std. Deviation	0.03019	0.2267	0.02778	0.02008
					Std. Error of Mean	0.01743	0.1309	0.01604	0.01159

## Sheet: Figure S4
Figure S4
WT	Aco2A252T/+	Aco2A252T/A252T	WT+6-OHDA	Aco2A252T/++6-OHDA	Aco2A252T/A252T+6-OHDA			WT	Aco2A252T/+	Aco2A252T/A252T	WT+6-OHDA	Aco2A252T/++6-OHDA	Aco2A252T/A252T+6-OHDA		ANOVA table	SS	DF	MS	F (DFn, DFd)		Tukey's multiple comparisons test	Mean Diff.	95.00% CI of diff.	Below threshold?	Summary	Adjusted P Value
35.98	38.96	31.89	38.65	34.22	27.21		Number of values	6	6	6	6	5	6		Treatment (between columns)	167.8	5	33.56	F (5, 29) = 7.497		WT vs. Aco2A252T/+	2.065	-1.659 to 5.789	No	ns	0.5486
38.22	36.52	34.52	35.38	35.19	28.15										Residual (within columns)	129.8	29	4.476			WT vs. Aco2A252T/A252T	4.558	0.8345 to 8.282	Yes	**	0.0097
39.85	37.24	32.51	34.95	37.98	31.88		Minimum	35.98	32.19	31.89	33.67	32.12	27.21		Total	297.6	34				WT vs. WT+6-OHDA	2.695	-1.029 to 6.419	No	ns	0.2656
38.97	33.74	33.88	35.24	36.19	33.14		Maximum	39.85	38.96	35.93	38.65	37.98	33.59								WT vs. Aco2A252T/++6-OHDA	3.018	-0.8872 to 6.924	No	ns	0.2051
39.52	37.91	35.93	33.67	32.12	33.08		Range	3.87	6.77	4.04	4.98	5.86	6.38								WT vs. Aco2A252T/A252T+6-OHDA	6.983	3.260 to 10.71	Yes	****	<0.0001
36.41	32.19	32.87	34.89		33.59																Aco2A252T/+ vs. Aco2A252T/A252T	2.493	-1.230 to 6.217	No	ns	0.3449
							Mean	38.16	36.09	33.6	35.46	35.14	31.18								Aco2A252T/+ vs. WT+6-OHDA	0.63	-3.094 to 4.354	No	ns	0.9951
							Std. Deviation	1.624	2.6	1.483	1.675	2.187	2.782								Aco2A252T/+ vs. Aco2A252T/++6-OHDA	0.9533	-2.952 to 4.859	No	ns	0.9745
							Std. Error of Mean	0.6628	1.061	0.6055	0.6836	0.9782	1.136								Aco2A252T/+ vs. Aco2A252T/A252T+6-OHDA	4.918	1.195 to 8.642	Yes	**	0.0045
																					Aco2A252T/A252T vs. WT+6-OHDA	-1.863	-5.587 to 1.860	No	ns	0.6514
																					Aco2A252T/A252T vs. Aco2A252T/++6-OHDA	-1.54	-5.446 to 2.366	No	ns	0.8323
																					Aco2A252T/A252T vs. Aco2A252T/A252T+6-OHDA	2.425	-1.299 to 6.149	No	ns	0.3746
																					WT+6-OHDA vs. Aco2A252T/++6-OHDA	0.3233	-3.582 to 4.229	No	ns	0.9998
																					WT+6-OHDA vs. Aco2A252T/A252T+6-OHDA	4.288	0.5645 to 8.012	Yes	*	0.0168
																					Aco2A252T/++6-OHDA vs. Aco2A252T/A252T+6-OHDA	3.965	0.05942 to 7.871	Yes	*	0.045

[truncated: 5 more sheets: Figure S5, Figure S6, Figure S9, Figure S10, Figure S13]
